# Supplementary material for: bayesReact: expression-coupled regulatory motif analysis detects microRNA activity across cancers, tissues, and at the single-cell level
Source: Nucleic Acids Res. 2026 Feb 9;54(4):gkag072. doi: 10.1093/nar/gkag072 (PMC12884093; doi:10.1093/nar/gkag072)
Supplement: gkag072_Supplemental_Files [file gkag072_supplemental_files.zip]

Archive with 3 entries (3 files):
- Supplementary_material.pdf
- Supplementary_table_S2_TCGA_miRNA_activity_and_annotation_tables.xlsx.zip
- Supplementary_table_S4_mESC_miRNA_activity_and_annotation_tables.xlsx
