# Supplementary material for: bayesReact: expression-coupled regulatory motif analysis detects microRNA activity across cancers, tissues, and at the single-cell level
Source: Nucleic Acids Res. 2026 Feb 9;54(4):gkag072. doi: 10.1093/nar/gkag072 (PMC12884093; doi:10.1093/nar/gkag072)
Supplement: gkag072_Supplemental_Files [file gkag072_supplemental_files.zip › Supplementary_table_S4_mESC_miRNA_activity_and_annotation_tables.xlsx]

## Sheet: Table_legends
Supplementary Table 4
Supplementary Table S4A
miRNA activities across primed mouse embryonic stem cells (mESCs) extracted at four different time points measured in days.
Columns match rows in "B_miRNA_anno", and names correspond to miRNA target sites.
Rows match rows in "C_Cell_anno", and names correspond to cell ids.
Supplementary Table S4B
miRNA annotations based on miRBase v. 22, containing the following columns:
	miRNA	miRNA name as provided by miRBase.
	miRNA_id	Corresponding miRBase accession id.
	HGNC_gene_symbol	HGNC gene symbols. Note, these are the human gene symbols matching the naming convention used by Isakova et al.
	target_site	miRNA target site (reverse complementary to the miRNA seed site).
Supplementary Table S4C
mESC single-cell annotations extracted from the Gene Expression Omnibus (GEO).
Additional cell annotations can be obtained from https://github.com/aisakova/smart-seq-total/ created by Isakova et al.
The table contains the following columns:
	cell_id	Unique sample id.
	time_point	Extraction time in days.
	umap_1	UMAP coordinates.
	umap_2	UMAP coordinates.

## Sheet: A_miRNA_activity
TACTGTA	AAGAAGC	AAGAAGC	GCACTTT	GCACTTT	AAGAAGC	ACAGGGT	GCCTCGG	GTGACCT	GTCAACC	GCTAGCT	GTCCTCA	TGACTTG	CGGCCCC	TTGCACT	GAAAGAG	GACTGTT	CCCTACA	ACTGCAC	TGATATC	CCAGGAA	CCTAGGG	TGCACTG	AGAACTT	GAGCCAG	TTGGGAG	CTCCTCG	GTATGAT	ATGGCCT	TGCTGCT	AATACTG	ATATTGG	TCGATGG	TCGGTGG	TCGATGG	TGAATGT	TTGCCAA	TAATTCA	CAGCCCC	ATTCTTT	TGTGGGA	GGGCAGT	ACATATC	ATTGGCA	GGACCAG	AAGACCC	GGCCAGT	CCCACTG	AATATTG	TGTCGTT
-2.57003	-0.240814	-0.240814	-0.973305	-0.973305	-0.240814	-1.30224	-6.95797	-7.07042	0.634065	-0.925407	-3.87044	-6.09391	-0.142304	-1.73424	7.56227	-4.00173	3.53914	-1.14522	15.0172	-0.241054	3.2637	-3.59766	-1.71008	-5.12865	1.00162	0.569208	-1.38805	2.88369	-9.1321	-0.693925	4.04655	-3.51439	0.38515	-3.51439	-0.691551	-1.06441	-1.61059	-0.217089	0.569357	3.36858	-2.45912	5.41964	0.161128	-0.55298	-0.460349	-0.229596	0.0622027	1.37158	0.468073
-0.810676	0.74383	0.74383	0.118078	0.118078	0.74383	-1.67332	-1.45287	-1.05536	-0.94641	-0.383987	0.32053	-5.14709	-0.963298	0.407985	7.34361	-5.20037	1.123	0.179473	1.1166	-4.19743	0.481342	-1.50453	-1.93968	-4.99731	-1.27328	-0.806928	1.98001	3.87933	-2.3032	-0.108955	4.00848	0.43665	1.82386	0.43665	-0.444264	-0.74017	1.02865	-0.724629	1.34744	2.18919	-1.67027	7.83226	1.32142	0.0523578	0.411009	-1.48715	-2.35524	-0.221494	1.80424
-1.26731	1.20932	1.20932	0.00258016	0.00258016	1.20932	-1.82925	-2.48345	-4.8963	-0.248489	-0.650641	-3.76449	-6.08775	0.252234	-0.0475894	4.97826	-1.62721	3.50827	-0.526956	5.66284	-3.72509	0.326417	-0.758672	-0.341525	-1.39215	-0.372717	-0.843897	-1.81899	1.97668	-2.5843	0.925858	7.13893	-0.803741	0.655904	-0.803741	-0.578194	-2.64317	-0.867584	-0.0242077	1.68237	1.43055	-1.12961	4.44793	2.47327	-0.168331	-0.499187	-1.00171	1.07579	2.60938	0.57133
0.819421	2.61656	2.61656	-1.20161	-1.20161	2.61656	-1.97524	-0.948546	-1.88469	0.222572	-1.07721	-2.86177	-3.63106	-1.63703	-0.150252	9.49521	-4.98345	0.432889	-0.584242	5.73358	-1.74205	-0.201097	-0.535393	-2.68255	-1.12198	0.662946	-0.783726	0.735625	3.2186	-3.45784	1.57683	3.96692	-1.34493	2.7279	-1.34493	-0.167706	-1.51748	-0.954618	-0.809177	3.23247	1.5339	-1.37222	10.6913	1.64062	0.761648	0.162068	-1.15341	-0.369905	5.41516	2.16739
-2.60379	1.4874	1.4874	-0.86437	-0.86437	1.4874	-1.60519	-4.30077	-3.82336	1.59443	-1.86185	-2.55906	-13.5824	-0.191135	-0.392265	10.6143	-3.65965	1.70851	-1.24263	5.31134	-2.71201	0.650675	-1.42403	-1.2927	-1.97291	-0.27178	-1.67226	-1.28428	4.61935	-12.0975	-0.832151	6.77287	-0.237836	2.91249	-0.237836	0.161224	-1.72342	-0.436741	-0.394136	2.27286	3.15866	-1.52837	9.19406	0.26308	-0.102975	-0.304735	-2.57457	0.242011	0.661101	0.453938
-0.814635	1.2923	1.2923	-0.856272	-0.856272	1.2923	-1.13749	-1.6718	-4.17813	1.30329	-1.28386	-4.31097	-4.34317	-1.22105	-0.265788	10.1731	-6.55256	2.46977	-1.34724	5.38229	1.65048	0.492321	-1.99449	-1.29207	-2.92069	0.772938	0.385187	0.437196	3.06964	-4.15088	-0.0680974	5.02853	-1.28571	0.0405782	-1.28571	0.505802	-1.58756	-0.193732	-0.861178	4.74353	2.46207	-3.27267	4.91913	3.32621	0.575185	-1.08754	-3.26479	0.313697	4.55076	1.63702
-1.25823	1.49043	1.49043	0.0830176	0.0830176	1.49043	-0.340904	-3.14733	-7.04401	0.534773	0.857664	-3.86295	-0.895174	1.53155	0.723649	5.96662	-2.97454	1.84068	-0.453017	9.89034	-1.22723	3.09025	0.092013	-1.76954	-2.77287	-0.0876343	-0.176137	-0.779928	0.35149	-2.36156	-1.3578	4.31255	-1.47208	0.124765	-1.47208	0.148236	0.380929	-1.55975	-0.0444382	2.55651	3.37224	-4.58561	6.53478	1.31947	-0.643137	-1.60822	-3.24366	0.164709	4.51635	0.801095
-1.09681	-0.124755	-0.124755	-0.961874	-0.961874	-0.124755	-0.373924	-2.30749	-2.70804	-0.0533765	-0.389459	-2.59072	-3.12072	-2.79645	-0.588545	8.73863	-0.911417	5.368	-0.903332	5.45643	-0.582532	0.980696	0.122205	-1.59844	-4.5148	-1.18504	-0.385034	-0.105313	1.88726	-3.0855	-0.0163431	4.07803	0.0592645	1.41199	0.0592645	-0.734036	-1.53864	-2.59221	-0.58748	1.74203	1.90212	-1.87284	2.82088	2.21985	0.668555	-0.20328	-1.45889	-0.888831	3.17182	0.754515
-0.0444595	0.888109	0.888109	0.00386515	0.00386515	0.888109	-0.935863	-4.11984	-2.57091	-1.08187	0.311688	-2.04589	-2.83748	-3.1397	-0.50631	10.1362	-1.83522	9.00429	-1.49248	2.49078	1.34882	0.080548	-1.18168	-0.393436	-1.63652	0.101643	-0.688201	-0.116115	2.46899	-3.05316	0.0612805	1.88214	-1.51672	-0.335961	-1.51672	-0.355705	-1.58133	-0.749053	-1.46616	2.31515	1.84203	-0.98212	9.84265	0.283727	-0.0415773	-2.8186	-2.42212	-1.11289	0.843135	1.34156
-2.44851	0.594917	0.594917	-0.0280894	-0.0280894	0.594917	-1.62531	-2.23941	-0.504101	0.435895	-1.33501	-7.60287	-4.22714	1.23517	-0.739756	8.10124	-6.1482	4.06771	-1.62948	8.37604	0.47631	0.90939	-1.22922	-1.95849	-2.19575	2.95739	-0.0238031	2.45041	1.9493	-8.92586	-1.35855	6.35769	0.41817	-0.28641	0.41817	0.375348	-1.0331	-1.36899	-1.28162	3.16753	2.08511	-1.89194	4.57162	0.928007	-0.190614	-0.55857	-3.04522	-0.494747	5.61057	-0.119294
-1.36098	-0.279416	-0.279416	-0.777902	-0.777902	-0.279416	-1.62377	-0.455917	-0.688402	0.225491	-1.16948	-4.65341	-5.45379	0.189271	-0.693166	14.7483	-3.60506	3.97085	-0.38947	13.8186	-0.136176	0.586684	-1.56155	-2.18786	-4.35913	1.60938	-0.326984	0.310752	2.42217	-4.43265	0.0410816	7.57087	-0.0930168	2.96991	-0.0930168	0.0455319	-0.638168	-1.76867	-1.63785	2.03211	4.56694	-1.19737	5.51903	2.52364	-1.06587	-1.67824	-0.444517	0.691476	4.71239	-0.219065
-2.31986	0.193485	0.193485	-1.20782	-1.20782	0.193485	-1.65715	-2.15487	-3.39573	0.134617	-1.26169	-6.91032	-1.84641	0.745549	-1.27027	9.45411	-2.79466	3.34787	-0.584779	10.9573	-0.781692	0.321466	-1.97539	-0.155397	-2.71423	1.63558	-0.522701	-0.654549	1.66551	-7.36553	-0.464121	7.75957	-0.629516	1.31632	-0.629516	0.179353	-1.47149	-1.30899	-0.311245	0.925351	1.58186	-2.17762	4.42429	3.33624	0.144983	-2.24265	-3.55245	0.231757	8.96543	0.159111
0.43348	0.645347	0.645347	0.261068	0.261068	0.645347	-0.541498	-0.573707	-3.71382	-0.16475	-0.921397	-0.869328	-5.6842	-0.322075	1.27201	6.86263	-3.01081	0.545204	-1.30888	6.12529	-5.79429	-0.586667	-0.117422	-0.803086	-0.394564	0.922481	-0.649825	-0.443485	-0.16355	-5.35497	0.152448	4.09502	0.259152	-1.00062	0.259152	-2.38927	-2.24542	-0.672711	-0.352413	2.44334	1.95643	-0.315712	3.02067	1.19699	-0.256333	0.196863	-3.63338	-0.31785	1.22334	1.02371
-0.665306	-0.804123	-0.804123	-1.12671	-1.12671	-0.804123	-0.904347	-5.10595	-2.89661	-0.583193	-1.60495	-3.34414	-2.54813	-3.94185	-1.59421	8.69093	-5.01302	2.0865	0.97621	8.0186	0.142894	0.945484	-0.968652	-0.328245	-0.325241	0.928422	0.081426	0.338236	1.59252	-0.609357	-0.951211	4.44683	-0.765163	0.599437	-0.765163	-0.803371	0.37125	-2.90783	-0.233783	3.26462	8.3002	-1.4506	5.0928	0.65689	-0.0987129	-1.45643	-3.19162	-1.97604	2.72411	1.88996
-1.74527	0.828977	0.828977	0.372111	0.372111	0.828977	-0.824371	-3.44748	-4.41285	0.334087	-1.20875	-3.62984	-12.4563	-0.306113	-0.233753	3.55053	-1.175	1.71226	-0.506613	12.6283	0.0115208	-0.895448	-4.07112	-0.535617	-2.95237	0.581858	-1.15042	-0.331334	2.65109	-3.12725	-0.61558	9.37054	-0.118369	-1.10402	-0.118369	-0.126503	-1.33077	-1.26709	-1.24382	1.29943	4.7062	-0.858055	4.64061	1.52288	0.913064	0.0338373	-1.37614	-0.225135	3.3012	0.470317
-1.34358	1.92405	1.92405	0.310144	0.310144	1.92405	-2.20712	-2.99231	-7.37725	-0.293874	0.337896	-5.42771	-3.92773	-0.829589	-0.250788	4.1906	-1.68081	5.77278	0.726495	4.00862	-3.6924	1.8205	-0.863482	-2.19094	-3.74459	0.0529094	0.108553	2.73418	1.36347	-2.36956	-0.318803	3.05503	-2.38305	0.611792	-2.38305	-0.188003	-0.360832	-2.20161	-0.274634	5.57309	3.73489	-0.878959	0.416829	1.40616	1.2421	-0.970214	-1.16585	-0.510526	4.29189	-0.217493
-1.13882	0.187062	0.187062	0.174261	0.174261	0.187062	-1.27776	-3.42777	0.278871	-0.108367	-1.29515	-2.90241	-5.40606	0.50637	0.478998	8.69598	-4.96858	4.03758	-0.295629	8.81272	2.46523	1.16608	-1.48486	-2.42938	-2.49388	1.09882	-0.223643	0.611185	3.98662	-2.95322	-0.572595	5.03597	-0.715963	1.96928	-0.715963	-0.915403	-1.17071	-2.52039	-1.13496	3.28534	0.931132	-0.0659847	0.989227	1.92496	-0.695585	-1.92587	-2.71344	-0.0907397	6.23218	0.673804
-3.38711	-0.167692	-0.167692	-3.10154	-3.10154	-0.167692	-1.47156	-3.81881	-4.10279	3.19233	-0.850988	-7.41444	0.210557	-1.6611	-2.78318	7.67324	-2.57861	0.907619	-0.607568	10.4412	-0.800848	2.74389	-2.96151	-3.21659	-4.63827	1.25139	-0.681247	2.72636	4.20109	-4.86526	0.868901	6.08884	-0.879437	-0.65093	-0.879437	-1.01616	-1.2073	-0.40685	-2.02874	0.00871091	2.89958	-1.17647	11.2073	2.05408	-0.654027	-1.89437	-3.82294	-1.38099	2.63642	1.91181
-2.47884	-0.0812983	-0.0812983	-0.518493	-0.518493	-0.0812983	-0.0932234	-3.77236	-4.48172	3.16498	-1.63956	-5.45928	-4.99523	-0.952919	0.335628	18.4658	-6.21588	2.32517	-2.61163	12.5656	4.66382	1.63673	-1.03923	-0.258343	-3.64946	4.26616	0.280498	0.88473	1.95355	-2.13112	-2.10819	4.01232	-0.0370006	-1.56812	-0.0370006	0.0381223	-0.865012	-1.16631	-2.67615	5.32623	1.65297	-2.50574	4.31889	1.27704	1.04897	-0.439552	-1.74663	-2.34712	2.48519	-0.34406
-3.79361	-0.0552457	-0.0552457	-1.9922	-1.9922	-0.0552457	-1.41343	-3.73308	-3.26122	3.12958	-0.405976	-1.41387	-6.30383	-0.639293	-0.704166	9.83472	-6.5609	1.94637	-1.92383	12.2984	-0.0299056	0.495001	-4.36756	-1.4019	-2.80806	0.953679	-1.45438	0.160136	0.881803	-2.06348	-1.55188	2.99597	-0.220335	-0.124896	-0.220335	-0.159406	-1.18996	-1.22957	-1.3617	4.23639	2.19164	-0.0249651	6.52919	0.295639	1.067	-0.968161	-4.13139	-0.488683	3.68103	0.19008
0.29753	1.18241	1.18241	-0.235338	-0.235338	1.18241	-0.401209	-2.00371	-1.79055	0.899159	0.374976	-0.813868	-3.8121	-0.0591278	0.856268	6.11574	-3.22365	1.72609	-0.150396	3.62891	-2.51666	1.94705	-0.00754326	0.303596	-2.25767	1.0559	0.130871	0.262472	3.12221	-2.28536	0.133622	4.4137	0.43113	2.65116	0.43113	-0.0945823	-0.326378	-0.514275	-0.1758	2.67442	3.38799	-0.973619	1.49032	1.35995	0.12511	0.0408614	-0.153954	-1.66988	1.78771	2.35655
-0.179141	1.546	1.546	0.566085	0.566085	1.546	-0.869319	-0.505241	-2.62387	0.158545	-1.73955	-2.16749	-3.52626	-0.443532	0.762522	9.4667	-2.16832	7.89593	-0.819826	4.08912	-0.979721	3.91299	-0.587972	-2.40969	-2.07144	-0.28226	0.249725	-0.238358	2.07147	-2.75336	0.48213	3.67603	0.248159	5.77019	0.248159	-0.273224	-1.8967	-0.589661	-1.34159	1.88715	6.97729	-1.47913	1.39134	1.72431	2.16039	-1.20901	-2.62822	-0.478346	2.95136	0.831746
-0.836454	0.213288	0.213288	0.963725	0.963725	0.213288	-1.74855	-4.30123	-3.16729	-0.0696664	-0.431082	-5.95049	-3.36914	-1.83719	-1.78808	3.433	-1.71383	4.94993	-0.70774	4.43843	-6.92148	0.248293	-1.1987	-0.259444	-1.86093	-0.469696	-0.130992	0.523927	2.92306	-0.958338	0.722835	7.032	-0.406427	0.193757	-0.406427	-0.573241	-1.23811	-1.84706	0.542827	2.71275	3.65136	-2.10703	3.47227	0.753162	5.70757	-0.408271	-3.00217	-0.253321	1.80048	0.70993
-3.57901	0.895102	0.895102	0.0999043	0.0999043	0.895102	-1.09671	-3.44211	-0.134663	-0.642857	-0.602893	-2.26044	-2.58461	-0.055516	-0.991947	10.0518	-5.09424	6.07029	-0.402184	8.53102	0.286554	0.444452	-1.2968	-1.15245	-1.74253	-0.219453	-0.534242	-0.0221293	1.77519	-1.53295	-0.0791475	6.34546	0.0371479	0.0418489	0.0371479	-0.713676	-0.250676	-0.0517965	0.120961	1.08888	3.35238	-0.94864	8.65157	0.301862	1.76669	-0.567008	-4.04691	0.857217	4.23709	3.00048
-0.478464	-0.192537	-0.192537	0.282807	0.282807	-0.192537	-0.436173	-2.0356	-0.301555	1.59293	-0.930114	-3.14936	-6.97179	-0.642284	-0.0843354	4.20487	-3.8124	0.732555	-2.78902	9.57408	0.146068	4.55363	-0.924235	-0.0389956	-2.96113	0.693396	0.0417135	1.56842	1.51551	-3.38715	-0.617811	4.50639	0.119794	1.50363	0.119794	0.0838869	-1.62057	-0.538728	-0.594293	2.48046	1.41286	-0.675727	7.75973	0.851297	-0.341547	-0.439223	-3.70182	-1.33431	7.4216	0.223293
-1.27709	-0.00667357	-0.00667357	-0.443215	-0.443215	-0.00667357	-0.625347	-0.311159	-4.57785	-0.134854	0.486378	-3.5637	-8.00252	0.0154217	-0.922056	8.16213	-5.30948	3.32466	0.114464	4.22641	0.0946285	2.05285	-3.07241	-0.636276	-1.51409	2.73285	-1.04036	0.906897	0.649967	-4.06629	-0.0937368	1.69615	-1.03745	0.509905	-1.03745	0.267528	-1.78653	-0.413116	-0.00961085	3.58187	2.7114	-1.09492	3.04443	3.1791	0.598369	-1.19344	-2.30489	-0.766628	2.00254	-0.0679587
-0.0842794	2.06578	2.06578	0.216208	0.216208	2.06578	-3.4713	-3.3972	-3.24739	-0.918709	-0.0190541	-0.500024	-4.26147	-0.145978	-0.571244	8.10944	-3.6318	4.15999	-0.165415	4.41894	-0.139995	1.18259	-0.746586	-1.34594	-3.54332	0.305779	0.49049	-0.0338934	1.23959	-1.87275	0.278959	2.58373	-2.13792	0.730446	-2.13792	0.328761	0.145133	-2.67675	1.46025	1.43716	1.89044	-0.89056	6.23821	0.989926	0.613077	-0.946155	-1.84339	-0.965886	0.599937	-0.407076
-3.65113	0.597689	0.597689	-0.0586094	-0.0586094	0.597689	-2.66667	-0.788731	-5.41816	-1.5793	0.270038	-5.11512	-4.53812	-0.248624	-0.905041	10.946	-3.40525	1.90905	-1.044	4.97752	-0.149546	0.216366	-0.774088	-0.687159	-1.83254	0.326381	-1.00878	0.391146	4.50952	-6.07537	-0.0617131	4.39103	-0.946068	4.13679	-0.946068	-0.91336	-1.14238	-0.0113226	-1.18656	2.68011	7.31253	-1.64297	3.85072	2.18165	0.406911	-0.992334	-1.00723	-0.137876	2.46659	1.61968
-1.17007	0.348121	0.348121	-1.3689	-1.3689	0.348121	-2.7399	-3.8445	-3.23161	0.052322	-1.30439	-2.15022	-1.94034	-0.0263371	-0.241871	4.45964	-1.26087	3.53724	-1.9234	2.451	-3.00335	1.7182	0.159601	0.53761	-1.08012	0.589972	-1.01713	0.236311	2.22968	-1.95018	0.453318	2.4728	-2.86543	1.28892	-2.86543	-0.526088	0.498256	0.581368	-0.00181905	7.28383	2.49105	-0.860633	0.410097	4.70219	1.52565	-1.01347	-0.974967	-1.4553	2.94963	-0.57753
-3.06086	-0.0607763	-0.0607763	-0.803867	-0.803867	-0.0607763	-0.00277556	-2.64802	-1.89528	0.891275	-1.89116	-5.93083	-4.68851	-1.87416	-2.39836	7.05689	-9.27869	1.43081	-1.40566	10.5654	0.480944	0.236133	-1.77309	-0.708925	-3.82571	2.39575	0.306607	0.527427	3.26209	-5.37117	-2.68309	9.25266	0.278514	-0.986363	0.278514	-1.40237	-1.30611	-0.950806	-2.06077	5.41612	3.96766	-3.89746	7.42145	0.34514	-0.218443	-0.473124	-2.5319	0.350474	7.539	0.804467
-1.50293	0.438986	0.438986	0.267494	0.267494	0.438986	-1.14934	-2.90532	-3.87648	-0.231997	0.55697	-2.06153	-2.08594	-1.20597	1.11545	5.4011	-1.89625	5.47335	-0.233359	3.8737	0.0775002	2.09857	-1.46377	-0.874057	-0.681965	-0.250959	-0.704343	-0.185759	0.835885	-4.3239	-0.400679	1.00831	-4.43573	0.0489266	-4.43573	-0.0550795	0.0826921	-0.0653383	0.0772943	2.96225	2.32514	-3.25633	3.51172	2.56148	2.63306	-0.521441	-1.79621	-1.17803	1.26645	-0.181944
-0.986042	1.49437	1.49437	-0.168012	-0.168012	1.49437	-0.233985	-3.76702	-1.24385	0.811337	-0.161406	-3.50948	-3.65606	0.208747	-0.00300119	4.81822	-5.76416	7.26057	-1.33227	4.60105	-2.01307	1.81364	-1.74994	-2.02967	-3.51263	1.90392	-1.74838	-0.00531374	1.07226	-5.08072	-0.904811	3.51885	-1.26357	1.38834	-1.26357	-0.585784	-1.29995	-0.86827	-0.958981	1.18928	3.45181	-3.49249	5.49161	-0.372407	0.496731	-0.28266	-3.0688	-0.892709	-1.92101	-0.426039
-4.55902	-0.00538895	-0.00538895	-0.15036	-0.15036	-0.00538895	-1.97209	-1.56699	-2.27136	2.54174	-2.49474	-7.64215	-2.01316	-1.20611	-1.46254	7.93207	-10.1857	5.25583	-0.0204377	5.03594	-0.961528	4.33945	-1.23158	-0.743215	-2.62137	1.99123	0.358405	0.0216322	2.10402	-9.25339	-0.879178	2.02425	-0.593447	1.51867	-0.593447	-0.208997	-1.93277	0.12064	-1.11039	2.17165	2.45956	-1.95577	7.18785	1.25224	-0.111298	-0.81552	-2.32796	0.293447	7.95002	2.28272
-1.21359	0.571008	0.571008	-0.064616	-0.064616	0.571008	-1.57602	-2.91115	-3.32962	-0.574407	-0.0637417	-2.44199	-7.77088	-0.74074	-0.360455	3.91198	-3.90957	8.31596	0.79461	3.15427	-2.98835	4.64635	-0.75474	-0.439845	-1.75521	-0.686652	0.735633	1.58657	1.07785	-0.799171	-0.557396	8.12228	-3.27507	0.0878914	-3.27507	0.316073	-0.79773	-1.27901	-1.58109	4.8985	1.09205	-1.26316	0.0679064	0.193774	-0.355017	-1.94791	-2.94861	-1.39255	0.146943	1.84564
-1.07508	1.39072	1.39072	0.102356	0.102356	1.39072	0.111607	-1.55027	-6.31689	-0.545342	-2.69848	-5.59303	-7.61384	-0.581602	-0.396385	5.01554	-3.04192	7.76743	0.626763	4.37528	-0.0839389	0.146614	-1.0329	-1.38784	-2.51739	0.498856	-0.909816	0.00321081	2.02223	-1.3672	-1.0119	4.40649	0.870556	2.35081	0.870556	0.254237	0.0425872	-2.29406	-0.916175	0.817206	1.28829	-3.34697	5.2184	0.764282	0.611486	0.299711	-3.58704	-0.84709	2.62595	0.827687
-2.15472	0.0714576	0.0714576	0.630472	0.630472	0.0714576	-1.40746	-3.40336	-1.78165	-0.0135549	-2.28469	-4.17383	-5.58269	-0.415697	0.0593905	8.04972	-2.11716	3.58455	-0.066532	11.4428	0.499037	2.39549	-1.93698	-2.21579	-3.31558	0.237637	0.0481838	1.93187	2.64086	-4.70973	-0.951929	4.18903	-0.772643	0.451	-0.772643	0.646194	-1.42162	-0.20528	-2.06279	5.13082	5.15471	-2.86297	0.154635	0.15292	2.56188	-0.556566	-4.64843	-0.126343	0.667222	0.948377
-0.358714	0.516855	0.516855	0.668028	0.668028	0.516855	0.0441145	-2.76246	-0.798198	0.0549814	-0.455647	-2.06261	-4.11509	-0.152879	-0.888167	6.1823	-7.12346	3.43689	-1.75971	14.1295	-0.268701	0.0371863	-0.798652	0.0784408	-3.11127	-0.532664	-1.56688	0.28452	1.6958	-1.93659	-0.8962	2.17989	0.00775781	0.0404482	0.00775781	0.13925	-2.78653	-0.0673914	-1.04966	1.83298	2.99908	-1.44295	7.26131	2.21304	0.565244	-1.84953	-2.03544	-0.823103	1.14807	0.479874
0.791339	0.20771	0.20771	-0.558793	-0.558793	0.20771	-0.449772	-2.72155	-3.09664	-0.0799265	0.778829	-2.43896	-4.96977	0.0438315	-0.096184	7.11155	-0.736567	5.10441	0.552944	10.2745	-0.743579	1.0673	-1.78184	-0.346161	-0.721668	-0.519709	-0.307581	-0.0797136	3.53074	-0.93411	0.510154	1.84365	-1.5663	1.59274	-1.5663	0.0983613	-0.333338	-0.563629	-1.0392	6.07614	1.80438	-0.412605	4.16226	2.07978	-0.303208	-0.349765	-1.82803	-2.09741	0.0284206	0.282575
-0.83189	1.76313	1.76313	0.586094	0.586094	1.76313	-1.46771	-3.43619	-1.76817	0.372602	-0.595967	-1.8094	-1.91685	0.421931	0.301206	4.2908	-5.80372	1.51202	-0.448913	4.26205	-0.560855	-0.178046	0.349566	-0.981323	-1.44297	0.235087	-0.473677	-0.552943	4.08251	-3.10915	-0.136116	6.17873	-0.345092	0.272438	-0.345092	0.186277	-0.696189	-1.01519	-0.619689	-0.178944	2.58268	-1.17867	1.63621	2.20786	1.99854	-0.292506	-1.61655	-0.0908675	6.87101	0.43349
-1.03111	0.593594	0.593594	-0.116853	-0.116853	0.593594	-0.782907	-2.3824	-0.0290535	1.00791	-1.19839	-1.74324	-7.08859	0.647999	0.0613683	11.5668	-1.52307	2.43804	0.538418	7.42224	-0.374753	0.532656	-0.255711	-0.592393	-2.5501	-1.06698	-0.589764	-2.01619	0.71562	-1.2	-0.771603	1.94275	-0.103369	-0.636309	-0.103369	-0.0516665	-1.0897	-0.00993744	-0.877787	5.31611	3.0357	-1.74855	10.1264	1.47287	0.945581	-0.292978	-1.6688	-0.296688	2.81775	2.54225
-0.937324	1.15997	1.15997	-0.600161	-0.600161	1.15997	-0.478091	-3.06121	-2.29035	0.100266	0.990533	-1.1944	-3.61982	0.0672329	-0.63579	10.9388	-5.82376	1.66059	-1.0567	8.74238	4.64858	2.33447	-3.16324	-1.72377	-2.80004	1.56715	-0.838879	-0.467573	1.44702	-3.86491	0.101916	7.12708	-1.08104	-0.162273	-1.08104	-0.650659	-0.97924	-1.05647	-1.7439	2.33557	2.31309	-1.64786	7.37962	1.43698	1.63705	-0.297281	-4.47637	-0.0247152	7.46104	0.601397
-2.44075	2.55242	2.55242	0.481385	0.481385	2.55242	-1.69872	-4.93646	-1.78323	-0.869725	-1.564	-2.79609	-3.34221	0.173428	0.707465	1.93492	-2.64519	1.66012	-1.05194	7.96911	-1.85272	1.93174	-1.86825	-1.72034	-3.51523	1.42479	-0.712816	0.0967021	2.80067	-5.06384	-0.657609	0.908866	0.460075	1.80981	0.460075	1.77728	-0.439304	-0.958053	-1.2556	2.38629	3.03672	-1.40795	8.18051	0.224566	0.0245702	-1.85269	-2.65381	-1.00311	0.52295	2.75942
-1.51046	0.253157	0.253157	0.390597	0.390597	0.253157	-1.72364	-2.82935	-0.829235	1.2575	0.192712	-4.49611	-6.42047	0.100503	-0.26672	14.3675	-3.43252	3.24526	-1.71275	16.4116	2.50995	1.31713	-4.23857	-1.26406	-3.34907	1.58254	-0.490815	0.152385	3.8363	-5.44025	-0.851692	2.59136	-1.86169	2.58903	-1.86169	-0.394585	-1.5447	-1.40824	-0.660818	4.74642	3.92978	-2.83239	11.4516	1.21312	-0.187586	-0.167186	-2.32283	-0.0822846	2.936	0.351603
-0.352545	1.0681	1.0681	0.572785	0.572785	1.0681	0.605556	-2.35626	-1.32224	0.687837	-0.0332123	-2.45977	-1.87569	-0.650871	-0.344381	7.12683	-2.92288	3.30357	-0.177559	2.77847	0.648221	2.13163	-1.66884	-3.31933	-3.97037	-0.933872	0.0821351	-0.538014	0.618159	-5.35455	0.220001	1.8353	-0.280721	0.357127	-0.280721	0.882	-0.23782	-0.655271	-0.352006	4.11946	2.87762	-0.152087	10.2737	0.773339	-0.0369948	-1.2218	-3.15718	-0.351086	4.68601	0.403033
-0.544187	1.62173	1.62173	0.0313416	0.0313416	1.62173	0.0861842	-3.44775	-5.04032	0.693304	-1.2189	-4.55392	-3.42971	-0.395062	-0.670268	8.85583	-7.70119	2.51228	0.487782	6.57467	-3.03743	0.693965	-2.25449	-1.9736	-1.1281	1.63738	0.103718	1.57141	3.97594	-3.17142	-0.0626278	3.53978	-2.06403	-0.748297	-2.06403	0.701132	-0.0625213	-0.13899	-0.766078	1.51135	6.24408	-0.612852	5.5892	3.29786	1.51658	-1.17321	-4.42851	0.118682	2.57901	0.360394
-1.00172	0.117945	0.117945	-0.577682	-0.577682	0.117945	-1.93715	-0.445052	-3.24568	0.238817	0.680788	-2.4796	-3.92974	-0.0593097	0.249996	13.2616	-4.49084	1.27602	0.314722	3.322	-1.17765	1.28521	-0.395463	0.0848952	-2.60413	-0.612659	-0.0975687	0.139692	3.58864	-3.4711	0.0393479	2.4817	-1.87359	-0.26206	-1.87359	-0.412289	-2.94814	-1.20484	-1.43615	3.11537	3.58771	-0.0756429	-0.143948	0.70974	0.335833	-0.90476	-4.56735	-0.41238	1.97644	1.10123
-1.41717	1.00417	1.00417	-1.17836	-1.17836	1.00417	-2.27491	-1.68681	-3.20624	-0.385209	-0.59215	-2.86848	-5.76802	-1.60573	-0.315738	8.71289	-2.95528	3.51342	0.0689756	8.21979	-4.40336	1.52459	0.300612	-3.25271	-2.08134	3.40436	-1.42698	-0.218181	0.712451	-0.903551	-0.971025	8.01255	-0.289617	0.825741	-0.289617	-0.271971	0.175156	-1.54026	-0.0275564	3.16786	4.09514	-0.699698	4.42065	0.458802	0.843336	-1.07514	-0.850319	-2.0332	2.5197	-0.719031
-1.24926	0.809727	0.809727	-0.611084	-0.611084	0.809727	-2.18141	-0.294289	-3.51413	-0.155603	-0.692147	-3.08344	-2.40943	0.375904	0.389982	8.09584	-3.02078	8.22055	-0.410503	6.38255	-6.85571	1.42419	-0.534297	-0.278836	-2.161	-0.492716	-1.34706	-0.676784	2.28357	-5.01699	0.321118	4.17874	-0.0751278	1.06351	-0.0751278	0.253607	0.390857	-1.75697	-0.915348	2.65669	3.47863	-1.27698	13.3684	0.278248	-0.351226	0.631244	-3.14764	0.0614135	2.94612	0.526932
-0.519206	1.39824	1.39824	-0.219192	-0.219192	1.39824	-1.49475	-2.28485	-1.58715	-1.54715	-0.998595	-4.77567	-3.99711	-0.14745	0.00846109	6.93262	-2.62672	0.191816	-0.360267	5.96444	-5.80142	-1.38011	0.91726	-1.10927	-0.851736	0.119465	0.649956	-0.277462	4.47097	-6.00296	1.07874	2.45927	-0.260129	0.151721	-0.260129	-0.580691	-1.16072	0.0444613	-0.683897	2.91795	1.78794	-0.577129	6.4354	0.306539	-0.243012	-0.609294	-2.17126	0.0435608	-0.336817	0.924046
-0.108945	1.15759	1.15759	0.0957733	0.0957733	1.15759	-0.707095	-1.03722	-1.41882	-0.448254	-0.224654	-1.4719	-1.40988	-0.0188113	0.0527269	14.5846	-4.18965	0.931736	-0.218464	4.91254	-0.324272	0.987623	-0.535714	-0.0609908	-1.78244	-0.73249	-0.016003	0.160495	0.219336	-7.36871	0.687939	3.04958	-0.167021	0.448433	-0.167021	-1.38794	-0.270999	-0.186284	-0.00289392	1.71211	2.12614	-1.44094	1.42097	1.54107	-0.676634	0.733542	-0.500605	-0.794587	0.326313	1.81547
-1.14611	0.623926	0.623926	0.831413	0.831413	0.623926	-0.330709	-4.12871	-2.36199	0.450747	-0.497601	-1.25928	-6.56607	0.258873	0.232674	6.41283	-4.35965	0.818411	0.570548	6.58153	-0.177831	0.710417	-2.3783	-1.14507	-4.54433	0.019699	-0.0309522	-0.108989	2.56195	-3.31488	-0.319239	5.00163	-0.90775	0.398677	-0.90775	0.25873	-2.14879	-2.9732	-0.801119	2.54335	2.59487	-1.14164	3.91837	1.12423	0.954356	0.815169	-2.98823	-0.581682	7.14859	-0.123211
-1.56247	0.512429	0.512429	-0.440174	-0.440174	0.512429	-0.52409	-3.18859	-3.52359	0.910521	-0.880892	-2.90881	-2.40114	-2.52866	0.37967	6.91651	-3.23537	4.68896	0.132223	1.64173	-0.439065	2.18261	-0.285184	-0.220486	-2.21816	0.387373	-2.00675	-0.110757	1.32521	-1.55414	-0.677212	6.51991	-0.239302	-0.543531	-0.239302	-0.148958	-2.02588	0.451938	-0.213657	1.02506	3.19709	-1.98827	7.91529	0.723595	-0.705157	-1.43571	-3.54072	-0.923527	5.01759	0.0524617
-0.207015	0.870523	0.870523	-0.544209	-0.544209	0.870523	-0.171346	-2.39185	-7.0579	-0.613645	-0.394662	-1.6908	-5.76624	-1.52912	-0.306066	9.9381	-1.56564	6.39785	-0.291818	2.32453	-3.14041	1.20093	-0.857269	-0.928774	-0.348624	3.02921	-0.0770415	-0.520633	1.3227	-4.73733	-0.176576	4.99023	-1.2501	-0.891025	-1.2501	1.1619	0.108857	-1.53293	-1.53923	3.46057	0.711983	-2.70105	8.00453	1.39455	1.62942	-0.980761	-0.756043	0.628837	6.89561	0.19263
-1.44502	1.28971	1.28971	0.451215	0.451215	1.28971	-1.04438	-4.84001	-2.40243	-0.179472	-0.285895	-2.14699	-4.52405	-0.994469	0.404903	5.16204	-3.27787	2.80091	-0.869905	4.2698	-1.17145	-0.00394533	-1.32725	-0.501445	-5.7906	0.813693	0.0421848	-0.701836	4.0417	-2.67829	1.52708	2.73685	-0.436018	0.338146	-0.436018	0.0809808	1.12017	0.161135	-0.651674	1.00756	1.57352	-1.0703	3.97413	-0.233084	1.12445	-0.760664	-2.325	-0.511987	1.62062	1.37807
-1.34439	0.724155	0.724155	-0.000697442	-0.000697442	0.724155	-1.23235	-0.696549	-2.85339	-0.177471	0.378202	-4.28119	-5.68375	1.25898	-0.313203	7.77639	-4.41955	4.39793	-0.916107	8.23113	-5.20275	2.13087	-0.13632	-1.83671	-3.45031	-3.80363	-1.19848	0.239049	2.85875	-3.39799	0.906465	1.13267	-0.535069	-0.889746	-0.535069	-1.50798	-0.886318	-1.72307	-0.438054	0.58887	0.733839	-0.830326	4.50289	0.297708	0.308791	-1.54043	-2.77048	1.00026	8.17804	1.7867
-1.41287	0.353401	0.353401	-0.329444	-0.329444	0.353401	-2.14175	-3.12641	-2.82904	-0.110388	-1.34095	-2.63197	-4.66072	-1.64664	0.0609666	4.16826	-5.12815	1.25238	-0.992292	6.28334	-0.282589	1.21655	-1.86242	-0.557428	-1.10003	0.119314	0.324083	-1.22369	5.09136	-4.25618	-0.0859551	3.05053	-0.651459	1.94875	-0.651459	-0.632339	-0.8109	-1.24741	-0.943233	2.14887	0.99847	-1.997	9.61299	1.57343	0.359574	-2.74801	-2.84086	0.352668	1.94035	2.65481
-0.727455	0.324273	0.324273	-0.184444	-0.184444	0.324273	-0.91886	-1.19998	-1.63606	-0.0270323	-0.866316	-7.64894	-6.2513	-0.0097175	-0.605085	4.81156	-5.06333	2.77837	-0.0538836	5.53446	-3.63018	2.89545	-0.487465	-0.899926	-1.04492	-1.21706	0.0353099	0.452424	0.551671	-0.898064	1.20202	2.09328	2.09	0.383922	2.09	0.808182	-0.524965	0.692933	-0.955459	2.73098	1.97738	-3.50645	1.23728	0.977782	0.201186	0.332244	-1.37177	-0.305538	-0.935297	0.47051
-1.25704	0.818479	0.818479	-1.79157	-1.79157	0.818479	-1.08913	-2.01151	-2.64619	-0.287701	-0.627418	-3.83873	-2.46269	0.0244192	-0.327665	8.67436	-4.06677	3.31883	-0.910813	5.33822	-0.120688	3.16981	-0.285962	-1.88948	-3.70724	0.378828	-1.45176	0.736219	1.59131	-5.47331	-0.568012	3.31981	-0.517649	0.194394	-0.517649	-0.0911856	-0.179662	-1.59224	-0.220097	3.96245	2.93572	-2.63131	3.72656	1.19641	0.666908	-0.649209	-3.78116	0.519051	3.3856	1.05499
-1.63045	0.32511	0.32511	-0.679444	-0.679444	0.32511	0.0246653	-2.51437	-1.2346	-0.732666	-0.855179	-6.17113	-3.29894	0.63451	-1.22746	7.26325	-3.51374	1.80287	-1.69768	11.6227	0.98445	1.35939	-1.31074	-0.612336	-3.36583	0.166385	-2.25012	-0.876931	1.10539	-5.96107	-1.29669	2.76013	0.945306	-1.57019	0.945306	-1.10465	-0.93064	-0.534195	-1.32465	2.5301	2.67989	-3.4302	5.34117	1.12269	0.694026	-0.988372	-2.49596	1.15618	4.89862	0.961361
-1.35778	0.260143	0.260143	0.2631	0.2631	0.260143	-1.38475	0.105151	-0.897184	1.68772	0.310754	-1.77664	-6.69665	-0.21526	0.352747	6.63222	-3.31804	0.27982	-0.677073	7.39772	-0.525234	4.9972	-0.768569	-0.815644	-1.44019	-0.544145	-4.29182	-0.0291695	3.34884	-4.78887	-1.64437	1.99288	-1.89218	1.33653	-1.89218	-1.69316	-0.863105	-1.519	-0.562809	5.23652	5.52961	-0.845114	9.26788	0.826837	-0.48905	-1.16763	-3.24745	-0.130656	1.58722	1.84068
-3.32363	0.0864399	0.0864399	-0.450463	-0.450463	0.0864399	-2.82935	-0.693898	-1.78186	-0.313727	-0.0891572	-3.73636	-6.19504	-0.24764	-0.232502	5.01533	-4.38069	3.79789	-1.35682	8.94759	0.290377	1.81467	-1.73093	-0.0125911	-0.454388	-0.466999	-1.63069	0.430124	2.33502	-2.1757	-0.597448	0.871377	0.244835	0.976691	0.244835	-0.154845	-0.577456	-0.121733	-1.40551	1.95738	2.46987	-1.43437	4.7042	0.356948	0.25372	-0.826837	-3.28411	-0.718026	0.0445853	2.04314
-2.57437	2.05956	2.05956	-0.785891	-0.785891	2.05956	-1.08415	-2.44817	-3.86156	0.494	-0.791951	-2.71426	-8.82629	-0.00763278	-0.247243	7.25901	-3.46839	2.26856	0.387342	11.5147	-0.760438	2.37912	-0.305553	-0.893828	-3.23775	0.182537	-1.18885	-0.111826	3.12699	-6.48692	0.400026	2.24094	0.184349	0.145534	0.184349	-0.258347	-3.90657	-1.22552	0.531158	4.06552	1.90524	-0.797772	7.11476	1.59674	0.106454	-1.9127	-2.5558	0.185468	5.52689	0.393532
-0.30538	-0.115794	-0.115794	0.373869	0.373869	-0.115794	-0.785787	-1.69115	-1.7832	1.17932	-1.71774	-1.86573	-7.80786	0.0231843	0.0567808	5.94141	-5.55453	1.54673	-1.19514	8.81827	-2.33931	0.186361	-1.31807	-1.39321	-2.91275	0.484748	-0.939004	-1.56085	0.891004	-2.87702	-0.835018	3.87157	-0.5075	-0.053141	-0.5075	-0.32555	-3.62356	0.117022	-1.15403	1.15191	4.43256	-1.97225	4.50554	-0.273189	0.279756	-0.361883	-3.10207	-0.568058	1.20587	0.5858
-0.177001	0.1892	0.1892	0.323903	0.323903	0.1892	-1.40163	-2.7137	-7.18317	-0.462878	0.00805467	-2.06294	-3.22381	-0.474602	0.907373	3.51773	-5.20458	5.25777	-1.13365	6.40413	-2.07908	1.11318	-0.702591	-0.419688	-1.88534	4.27882	-0.125384	0.0724635	2.09431	-4.25817	0.308942	3.20524	-0.58999	0.395218	-0.58999	-0.173217	-0.343756	-0.649038	-0.49497	0.196821	4.25792	-1.16339	5.19978	1.40099	-0.0645335	-1.43375	-3.23217	-0.399794	6.64455	0.23127
-0.829468	1.91332	1.91332	0.474497	0.474497	1.91332	-0.552398	-3.03858	-3.77882	-1.26766	-0.309237	-3.11068	-3.3346	-0.484148	0.663179	5.2532	-2.59222	1.71453	0.122374	4.47553	-0.438188	2.69568	-0.957701	-0.353857	-1.55564	1.34948	-0.980266	0.0191036	7.2563	-0.730125	-0.438729	2.88214	-0.534527	0.473037	-0.534527	-0.879621	-1.74189	-1.84209	-1.28071	0.251102	1.5735	-2.51623	2.29204	2.41628	0.59978	-1.45446	-2.60242	-0.289505	2.96466	-0.996763
-0.844248	0.565316	0.565316	0.803724	0.803724	0.565316	-1.67978	-1.93996	-4.23215	-1.01493	1.06843	-1.54198	-8.20023	0.301223	-0.221292	7.7307	-3.08155	2.89751	0.0884281	3.01348	-0.704927	0.425975	-1.00131	-1.10424	-1.15247	1.14931	0.422156	0.661828	3.5984	-2.40416	-0.231777	2.05905	0.909045	2.39257	0.909045	0.551161	-1.55187	-0.64462	-0.434416	0.941234	5.12945	-1.59351	5.71044	1.48357	0.0625921	-1.29767	-1.63178	-0.275972	0.190441	3.20408
-5.65162	0.536022	0.536022	-0.870033	-0.870033	0.536022	-0.0446453	-1.9707	-0.241402	1.61059	0.0422965	-5.75386	-4.96626	-1.17173	-0.0745802	6.34482	-4.57741	3.30252	-2.65647	9.67532	1.20339	1.07277	-1.46086	-1.04486	-2.27705	0.181085	-1.05891	0.41175	5.82885	-3.1872	-1.22381	3.16004	1.49908	0.428479	1.49908	-2.32649	-2.30201	-0.221136	-1.75709	3.77552	1.36297	-0.741649	4.51927	1.96902	0.362673	-0.126424	-5.64021	-1.00805	8.03812	-0.0876821
-4.53256	0.303531	0.303531	-4.43517	-4.43517	0.303531	-1.63944	-4.42022	-4.80555	0.387071	-1.01895	-8.13077	-4.91472	1.03681	-1.92318	12.5381	-3.89608	2.31484	0.316365	10.0572	4.28588	-0.791225	-1.55211	-1.82024	-4.0433	1.12403	-0.0891799	-0.209477	0.570676	-4.94572	-1.8591	1.23644	-0.27458	-0.0141308	-0.27458	0.395448	-0.789518	-1.47485	-0.555066	1.52922	3.18394	-1.22333	5.28156	0.114489	-0.609953	0.0430347	-3.38989	-3.41084	2.72224	-1.33735
-0.723178	0.202595	0.202595	0.566166	0.566166	0.202595	-2.05594	-1.14123	-3.58765	0.293948	-0.574963	-6.49718	-1.51744	-1.90729	-0.367332	12.8704	-4.28668	3.68693	-0.238388	6.28135	-1.66428	1.89473	-0.642409	-0.0243986	-0.796606	1.35566	-0.131361	0.393927	1.63761	-2.53119	-0.46267	3.87801	-1.77534	0.515217	-1.77534	-0.227083	1.27333	-0.901404	-0.618411	3.09974	2.17161	-1.47916	15.1069	4.05063	0.012264	-0.878761	-1.32682	-1.01836	5.95662	0.356082
-1.28974	1.6139	1.6139	0.516675	0.516675	1.6139	-1.04687	-1.54251	-0.891024	-0.477637	-0.376783	-4.71724	-6.66819	0.0103796	-1.37772	7.49002	-3.45642	2.90827	-0.268751	5.40681	-0.951375	1.36022	-1.09997	-0.188204	-2.14195	-2.43179	0.449128	1.87718	2.85397	-4.46949	0.846146	3.67067	0.655771	0.703946	0.655771	1.2501	0.734463	-0.77303	-0.555724	0.841177	1.22378	0.197099	1.58067	3.26028	-0.966131	-0.272228	-2.67626	0.589938	1.40636	0.609701
-0.77979	1.47858	1.47858	1.06762	1.06762	1.47858	-1.39892	-3.60123	-2.05839	1.88436	-0.314351	-4.11167	-3.27407	0.585482	0.411859	10.0324	-5.17233	1.94766	-0.312372	6.09816	-0.418231	0.401102	-0.938111	-1.60559	-0.869909	1.02289	0.00321491	-0.092002	2.78744	-3.32405	-0.492336	3.03128	-0.97348	0.337279	-0.97348	0.122447	0.242319	-0.515472	-0.225438	2.71769	2.03926	-2.22043	2.92432	1.74328	-1.56328	-1.09894	-3.00598	-1.64823	0.458812	0.951545
0.00204535	0.0831058	0.0831058	-0.135267	-0.135267	0.0831058	-0.23588	-4.43413	-7.15076	0.176748	-1.0097	-5.12673	-4.44931	-0.899728	1.49051	11.4272	-2.80137	2.498	-0.632769	5.85932	-0.454146	0.770218	-1.01339	-1.16848	-2.52437	0.526766	-2.12529	2.03979	5.07226	-3.59056	-1.26339	5.70393	-0.440465	2.62787	-0.440465	1.20874	1.35823	-0.362369	-1.0304	4.69248	1.89339	-2.23106	3.24309	1.02459	0.113488	-1.6769	-2.59717	-0.524938	3.23798	0.263725
-1.53293	0.704325	0.704325	-2.03074	-2.03074	0.704325	-1.38319	-0.655158	-7.42328	-0.110718	-1.45267	-1.21517	-8.08309	-1.65146	-0.250057	7.3201	-3.31598	2.67352	-0.932064	2.9014	0.121125	0.505091	-1.3802	-0.326197	-0.0784638	-0.960129	-1.00577	0.960417	1.67694	-1.99016	0.213539	3.7351	2.40768	-0.262079	2.40768	-0.115095	-4.04669	-0.413045	0.0170287	0.934834	2.69188	-0.526612	8.2206	-0.0005036	-0.0854888	-0.34818	-1.84084	-0.965785	-0.412971	0.572308
-1.64692	2.13345	2.13345	-0.0148222	-0.0148222	2.13345	0.155129	-2.03324	-4.17981	-0.730679	-1.32253	-7.04309	-9.23196	-0.104092	-0.277381	11.3372	-7.89301	2.81028	-0.157708	17.2692	-1.97744	0.66939	-1.6482	-0.782455	-4.54365	0.700378	-0.722625	0.863219	4.50949	-5.52923	-0.829037	4.1372	-2.00015	0.417338	-2.00015	0.176841	-0.573292	0.516678	-1.74178	3.97693	1.97176	-5.28641	3.53871	0.268198	-0.0349831	-0.621611	-2.97666	0.317016	10.3758	-0.367231
-1.3893	1.19103	1.19103	0.637734	0.637734	1.19103	-1.24506	-2.67457	-3.92239	-0.420072	-0.0753234	-3.01152	-3.8337	0.228047	-0.10064	11.6872	-2.88556	2.88792	0.822645	12.5282	0.12481	0.00985165	-1.74899	1.46476	-2.53089	-0.0600652	0.733297	1.89861	2.02537	-3.92377	-1.22638	5.39219	-1.33482	-0.81523	-1.33482	-0.344777	-0.396889	0.92676	-0.428604	2.52482	1.31964	-2.77228	1.87213	0.680478	-0.855296	-1.12093	-3.15307	0.0185512	2.19037	3.66942
-0.81191	0.842711	0.842711	-0.36482	-0.36482	0.842711	-0.723109	-0.406434	-3.3288	-0.390497	0.806439	-4.77476	-3.53318	-0.856447	0.0224292	0.12872	-1.03573	4.25394	-2.01817	2.46731	-1.89983	1.50725	-0.269533	-1.03973	-2.15299	-0.00525402	-0.544594	2.25096	3.83275	-0.718277	-0.0096282	3.88521	0.752165	4.8317	0.752165	-1.03324	-2.31468	0.205894	-0.537441	2.05696	3.17204	-1.84808	3.51538	0.40384	-0.0760849	-1.03879	-1.63273	0.148941	1.59135	-0.150426
-1.1278	0.775815	0.775815	-0.107535	-0.107535	0.775815	-1.72394	-0.673327	-1.82454	0.0958463	-0.0310591	-4.98788	-5.78623	0.203377	-0.226257	5.73819	-1.24041	5.06685	-0.0614274	6.64808	-0.635578	1.84421	-0.844016	-0.646582	-2.27935	0.427194	-1.3848	-0.973826	2.69196	-2.88399	-0.0538401	1.28257	-1.13254	1.81139	-1.13254	0.239641	-2.62123	-0.415536	0.195258	-0.410688	8.50998	-1.4349	8.28205	0.192965	-0.0724664	0.113902	-1.9254	-0.395471	4.64807	0.855066
-0.736995	0.94477	0.94477	0.0147384	0.0147384	0.94477	-0.38382	-4.62145	-3.93205	-1.1475	-0.869571	-4.83862	-5.61493	1.18476	0.999438	9.00916	-3.15951	1.61479	0.0156421	14.3866	-0.732553	1.00909	-0.81658	-0.389656	-1.50149	-0.207851	-0.814323	-0.313845	6.05744	-2.46563	-0.114129	5.90603	-0.835154	1.71125	-0.835154	0.59041	-1.50517	0.00200182	-0.68284	2.6151	1.6202	-1.61701	4.85993	2.01335	0.389674	-0.119636	-1.21965	0.0446406	3.66012	-0.739427
0.211282	2.0451	2.0451	0.563237	0.563237	2.0451	-1.53688	-0.99716	-2.76011	-1.40778	-0.0787674	-3.58461	0.917131	0.103172	0.60759	4.28731	-0.660221	1.71296	-0.651599	6.09603	-2.24161	0.0122094	0.190701	-1.31068	-0.643197	-0.65939	0.210219	-2.52975	0.599806	-3.90905	0.269916	2.24931	-0.376784	-0.388738	-0.376784	-0.492374	-1.4965	-0.799279	-0.362296	1.88941	2.85507	-3.35529	2.61627	2.4939	1.19209	-2.32106	-1.19565	-0.239504	4.40029	0.511897
-0.598395	1.15919	1.15919	0.222094	0.222094	1.15919	0.458867	-2.19245	-0.194453	-0.122446	-0.694003	-7.93792	-5.33754	-1.01184	0.333925	5.23673	-8.2952	3.36928	-0.725074	5.33391	-0.113873	1.92487	-0.427355	-2.07837	-0.455596	0.291413	-1.39255	1.67701	4.77507	-2.27347	-2.17451	2.94944	-0.728464	0.720926	-0.728464	-0.8552	-2.43991	-0.725643	-2.49341	0.795487	1.44126	-1.7394	4.14118	2.90727	2.36832	-0.301836	-2.4717	-0.0484784	7.67629	0.969836
-0.876451	-0.420704	-0.420704	-1.35513	-1.35513	-0.420704	1.77346	-0.581878	-2.35455	0.266829	1.1005	-3.99066	-3.2927	1.41034	0.151199	1.23747	-2.28226	6.15396	-0.304297	7.67157	-1.11019	-0.488303	-0.463599	0.162865	-1.95257	0.7927	-0.624892	0.575453	3.90101	-3.76848	-0.197725	2.45377	-1.19338	1.16311	-1.19338	0.502727	-2.42496	0.382514	0.483561	1.73978	5.45849	-0.667534	0.443516	1.91147	2.75375	-1.50838	-1.35449	-0.570149	1.91341	0.826924
-0.959766	0.371287	0.371287	-1.27718	-1.27718	0.371287	-0.690266	-4.18241	-4.04379	0.292459	-0.724467	-3.54781	-7.03084	-0.221391	0.305372	11.9034	-2.57119	1.79855	0.331025	11.0083	-0.400245	0.508008	0.810878	-2.89752	-1.45904	0.298098	-0.250334	-0.30095	3.42431	-2.54093	-0.896221	2.3086	-2.33577	2.08412	-2.33577	-0.195844	-0.807042	-0.272209	-1.9365	2.00916	3.48447	-1.68493	2.92474	0.130521	0.677098	-0.529441	-5.61506	-0.380653	3.55274	0.787992
-0.839379	0.631375	0.631375	-0.553025	-0.553025	0.631375	-0.245495	-3.09836	-3.13534	0.509751	0.186097	-1.62026	-5.05853	-0.939756	-0.113551	0.530024	-0.662054	4.62732	-1.12477	4.47004	-5.66317	2.48336	-1.67281	-1.51437	-2.62832	-0.911614	0.642515	1.06983	0.426586	-4.7022	-1.10358	2.77868	-1.31683	2.25317	-1.31683	-0.16054	0.0736256	-1.43443	-0.150484	3.43649	2.40572	-0.383101	0.98055	1.02057	0.0452305	-0.708738	-1.23241	-0.473132	-0.374253	1.1519
-0.621776	4.4332	4.4332	-0.10703	-0.10703	4.4332	-1.53467	-0.880451	-2.7147	-0.142885	-0.694639	-2.65501	-3.15962	-1.21462	0.761564	7.21425	-0.944389	3.59039	0.534742	6.5063	-4.11348	0.284048	-0.567234	-0.12333	-1.39398	1.59481	0.0590165	2.80285	1.31266	-2.20711	0.0737516	4.21637	1.00458	3.20536	1.00458	-0.467976	0.907712	-0.239991	-0.3605	3.95871	3.37071	-1.75988	5.74935	2.05864	2.23025	0.839532	-2.05677	-0.529761	0.761536	0.0376485
-0.247174	0.0155674	0.0155674	1.16514	1.16514	0.0155674	-1.04875	-5.80035	-1.61613	0.727536	-0.963113	-2.53133	-0.807284	0.857834	-0.287228	8.40386	-3.22016	2.27043	-0.177255	6.60601	-1.80788	0.410417	-0.13369	-0.42657	-2.68863	2.04224	0.0933897	0.583857	4.48943	-2.04776	0.412686	9.69406	-1.86694	-0.135022	-1.86694	0.03736	-1.02378	-0.471283	-0.315913	0.219315	4.45507	-1.27627	4.76297	0.753335	0.321914	-1.62779	-2.00169	-0.164962	7.51537	4.49206
-0.273726	0.127935	0.127935	-1.15632	-1.15632	0.127935	-2.23387	-4.50152	-3.19399	-0.515478	-0.235088	-3.94285	-1.38848	0.9885	0.0593987	10.1869	-1.27468	4.65047	0.156993	2.13524	2.49026	0.427139	-1.06694	-0.653663	-2.46163	-1.15588	-0.677567	0.486253	1.23971	-2.1902	-0.198261	5.72602	-2.23278	-0.161048	-2.23278	0.305989	0.286661	-0.147096	-0.414487	-0.386955	1.28464	-1.47558	3.36957	2.89719	0.0631934	0.164886	-3.63331	-0.29708	2.52434	-0.394465
-3.34814	1.37055	1.37055	-1.06375	-1.06375	1.37055	-2.37433	-0.902377	0.00450215	-1.13373	0.0627504	-4.88872	-3.29531	-0.0784205	-1.56815	9.43347	-3.48199	2.69333	-1.10528	6.35046	0.0563142	2.4055	-4.44243	-0.254808	-4.21446	-0.0375656	-0.847778	0.654161	1.50599	-4.80877	-0.485465	6.30739	-1.75778	0.953248	-1.75778	-0.2529	-3.97011	-2.73353	-0.454522	3.10251	3.45891	-2.05013	7.90053	0.402632	0.340712	0.0499693	-0.156457	-1.65783	3.75193	1.38711
-1.91971	-0.278484	-0.278484	0.269824	0.269824	-0.278484	0.611788	-3.9798	-2.08043	-1.19522	-1.11427	-7.71853	-7.28702	-0.99671	-0.479838	1.17287	-1.88999	1.29568	-1.2952	4.4173	-3.37162	0.90169	-1.30058	-0.784019	-2.26985	0.473218	1.26277	0.0509633	4.06716	-6.80301	-1.08324	1.52523	-0.502232	0.238795	-0.502232	0.767757	-0.249302	-1.4135	-1.18947	2.17595	3.85318	-2.61743	2.99513	1.40052	2.80842	-0.643976	-1.69134	-0.481169	5.49257	1.96979
-1.76981	-0.131259	-0.131259	-0.383425	-0.383425	-0.131259	-1.07529	-3.88169	-1.8452	0.724728	0.19357	-2.25174	-7.06534	-0.172339	0.202739	8.87425	-2.68676	1.85501	-0.259148	6.80613	0.775498	2.36222	-1.70058	-1.3915	-1.76996	0.594011	-0.85979	-0.918793	2.08349	-4.82704	-0.155598	5.27595	0.0198944	0.545248	0.0198944	0.696064	-0.338052	-0.415835	-1.37048	3.82553	4.50662	-1.51799	11.3112	1.90364	-0.547416	-2.72939	-3.26434	0.810474	2.63447	1.25145
-2.94682	0.682615	0.682615	-1.72026	-1.72026	0.682615	-1.4169	-3.30978	-5.33688	2.08792	-1.00721	-5.93432	-0.795772	-0.600603	-0.769705	7.28451	-4.86464	4.21452	-1.25668	5.99559	0.0365009	3.21192	-0.860065	-1.33133	0.236571	1.41255	-0.00661916	0.522026	3.73654	-2.65494	-1.91495	2.00536	-1.45718	0.0690555	-1.45718	0.389558	0.16018	0.69574	-0.387833	-0.179021	3.59342	-1.68134	4.98382	0.1333	1.12451	-0.182565	-2.89313	-0.460096	1.57267	0.572118
-1.60171	1.84562	1.84562	-1.28003	-1.28003	1.84562	-0.212067	-1.22397	-3.11149	0.534599	0.124774	0.020053	-3.74956	0.441619	-0.356243	2.21714	-1.56588	3.6143	-1.03069	4.83773	-0.355491	-0.988265	-0.665253	-0.306082	0.377336	-0.271635	-0.41427	-0.606192	0.820667	-1.58418	-1.07769	6.6777	-1.95465	0.182865	-1.95465	-0.652114	-1.25332	-0.244222	0.781599	0.272137	3.11686	-0.454776	3.22161	1.46309	0.073235	-0.880949	-1.44246	1.04341	2.96216	0.707125
-0.136293	0.856514	0.856514	-0.432013	-0.432013	0.856514	-1.43581	-4.52304	-4.48341	0.800529	0.0443247	-2.89678	-6.51366	-2.52975	-0.296526	10.4418	-5.79009	5.79339	0.0470881	11.3695	-1.85973	-0.224652	-1.14565	-1.42366	-3.39781	0.289041	-0.614692	1.45757	1.42827	-4.32769	-1.08955	5.76287	0.147528	-0.0841886	0.147528	-0.186828	-0.363967	-0.429399	-1.36508	1.81272	2.14046	-0.540819	3.69794	3.21107	-0.948139	-1.34962	-5.86855	-0.869877	0.86554	0.565227
-1.08074	0.521815	0.521815	1.24007	1.24007	0.521815	-1.22235	-2.99169	-2.24362	-1.43312	0.372074	-3.62707	-4.93177	-0.394641	0.662645	8.58124	-2.38908	4.99868	-0.73749	4.18802	-6.47355	0.34834	-0.609124	0.0991477	-1.79151	-0.116053	0.219391	-2.05575	1.97774	-4.6417	-0.0304494	1.99301	1.15496	0.375814	1.15496	0.485797	-0.339867	0.395401	-0.188027	2.44245	4.88507	-1.25603	3.37205	-0.797224	0.235832	-1.23265	-2.86859	-0.907172	-0.097896	0.266904
-0.0280731	1.79307	1.79307	-0.264004	-0.264004	1.79307	-0.702224	-5.48119	-1.40919	0.705511	-0.504925	-2.50637	-5.52092	-1.16003	-0.619636	1.92127	-1.53295	3.92321	-0.03596	2.24867	-3.94637	-1.12692	0.194152	-0.568451	-0.791258	-0.527057	-0.507879	-0.313891	2.34623	-2.75067	2.34551	3.28203	-1.43781	0.447064	-1.43781	-2.05504	-0.363483	-0.0448149	-0.215051	0.961765	3.26009	-0.820073	3.544	2.64612	-0.278977	-1.14192	-1.21101	-0.155065	1.31602	2.75799
0.259444	0.950276	0.950276	-0.064275	-0.064275	0.950276	-0.71917	-3.01663	-3.39461	0.451498	-0.316063	-5.06748	-3.30038	-0.331309	-0.0678874	3.89969	-5.30266	5.22135	-1.25836	5.80444	-3.89022	-0.887344	-2.66562	-0.349208	-0.963552	-0.932171	-0.311481	2.74947	6.57208	-0.0578156	-0.999948	3.79258	-0.0752237	-0.452662	-0.0752237	0.604276	-0.255204	-0.761698	-1.15496	2.47202	3.74777	-2.68806	1.10954	-0.131782	1.72719	-0.315956	-1.71758	0.284914	9.6457	0.333983
-1.91148	0.569497	0.569497	-1.66365	-1.66365	0.569497	0.918723	-2.81279	-0.738365	-1.18398	0.39873	1.88148	-2.30365	-3.29307	-0.265166	0.408997	-0.720252	2.65602	0.179467	-0.668407	-1.41481	0.137017	-0.932879	-0.578905	0.736343	0.513901	-1.0382	1.75617	0.459238	0.783708	1.27966	3.25336	-0.0773715	0.794337	-0.0773715	-0.212035	-1.05158	0.678141	-0.39211	0.555075	2.58505	0.331169	-0.31427	1.4681	-0.758374	-0.136361	-0.620749	-1.68008	-1.07405	-1.50991
-0.91226	0.0273042	0.0273042	1.46061	1.46061	0.0273042	-0.674042	-2.82106	-0.682273	-1.67768	-1.35265	-1.92431	-5.53875	0.0636613	-0.125575	-1.86304	-1.13515	6.53218	-0.791809	-1.2121	-2.68807	1.98329	-0.691093	0.435712	-0.884107	3.59585	-1.3465	2.16319	2.94667	-1.47303	0.258953	3.76414	-0.107971	0.39734	-0.107971	0.156707	-0.920669	0.736763	0.66544	-0.303392	3.38303	-0.483627	-0.144911	3.45617	-0.585494	0.873886	-1.0448	0.565388	-2.59353	1.57319
-1.82222	1.27593	1.27593	-1.45343	-1.45343	1.27593	0.790315	-4.26675	-0.583084	0.249461	1.49276	-2.26864	-3.67246	-0.718351	0.237654	-1.1671	-0.442716	3.8239	0.503734	0.641419	-5.58434	1.57559	0.627096	-0.506115	-1.09952	1.42099	-1.55751	0.175088	1.57917	-0.533631	0.404539	3.72966	0.480765	-0.0485817	0.480765	-0.204671	-1.00605	0.699472	1.1966	0.704451	1.84596	-1.209	-0.339599	2.22467	-0.0676435	0.159904	-0.416371	-1.04036	0.151392	1.21564
-1.65362	-0.319605	-0.319605	-2.44921	-2.44921	-0.319605	1.26064	-2.66415	0.0404308	-1.15641	-0.575542	-0.414886	-5.11805	-1.42277	-0.807428	-2.32759	-2.15182	8.47661	-0.41679	2.71891	0.225538	0.288246	-1.49996	-1.45658	-0.946017	0.612487	-2.29558	2.26086	2.02726	0.313518	0.0758505	6.61325	-1.20325	2.13875	-1.20325	2.32895	-2.18696	0.775746	-0.0907422	2.54049	1.60406	-0.212532	1.29832	1.46672	-0.157284	0.142723	-0.192933	-1.19693	0.260276	-0.283301
-4.87906	-0.207679	-0.207679	-4.7842	-4.7842	-0.207679	1.11625	-3.40398	0.626138	0.39933	-0.0357227	-0.761557	-4.16346	-0.597637	-1.0628	0.29626	-2.04874	1.27239	-0.904489	3.08622	0.287104	-0.699572	0.0465448	-1.03812	-0.0609246	2.14875	-1.72468	3.42719	1.58207	-0.0108718	-1.52655	8.09694	0.614252	0.101704	0.614252	0.900756	-2.28529	2.58913	0.0677271	2.89214	1.93626	-0.671162	0.907945	0.827906	0.519759	-0.874309	0.0328539	-0.247966	0.230693	-0.106371
-2.06851	1.35533	1.35533	-0.865681	-0.865681	1.35533	0.684005	-3.71955	-1.58382	-0.0519608	0.724255	-0.808064	-5.05117	-0.33841	-0.104606	0.134967	-0.818259	3.41689	0.823436	5.25269	-5.00803	0.990472	-0.760086	0.0546475	-0.430954	2.38589	-0.692917	0.598284	3.37775	-0.424421	0.00332853	3.0636	-0.964622	2.12082	-0.964622	-1.48992	-0.663819	0.351024	0.396034	-0.617682	0.641957	-0.818553	1.31964	2.16105	0.0365138	-1.58564	0.289437	-0.0257727	-2.65716	1.00343
-1.99749	0.247415	0.247415	-1.71119	-1.71119	0.247415	0.491803	-3.44288	-1.75411	-0.431801	0.721381	-0.0810584	-1.57124	-1.4188	-1.59053	-3.7813	-0.334326	5.7009	0.488638	3.14237	-0.459077	0.043775	-0.0869883	0.103002	-1.20951	1.82922	-0.167713	0.472143	1.02912	-1.22338	1.21401	3.62492	-0.649203	0.449958	-0.649203	0.44975	-0.525261	1.45447	0.232611	0.0638147	0.449522	0.0247802	-1.75354	2.28125	1.37702	-2.00512	0.51655	-0.704668	-0.453323	-1.32674
-1.52712	-0.198169	-0.198169	-0.655515	-0.655515	-0.198169	1.14784	-0.611808	-2.48601	-0.250514	-0.36632	0.613316	-3.37338	-0.372768	-0.341813	5.29323	-2.13642	1.92455	0.346619	1.78418	-3.22467	0.86944	-0.0204093	-0.0704472	-0.83916	0.989426	-0.707846	0.562392	0.784605	-0.900542	-0.45483	5.83489	-0.691329	0.136989	-0.691329	1.6408	-2.1732	0.319427	0.279499	4.10047	5.28889	-1.01898	7.80577	0.903525	-0.472228	0.281864	0.501537	-2.69389	0.479879	-0.0797256
-0.964001	-1.33879	-1.33879	-0.996632	-0.996632	-1.33879	-0.159123	-1.71096	-0.104205	0.558423	-1.14312	-1.70201	-3.08983	0.714494	-0.355019	-1.30533	-1.22011	2.95336	-2.19475	6.89953	-1.82484	1.35397	-1.20583	-1.09766	1.09406	0.455449	-1.69751	-0.090808	0.124928	-2.08034	0.674212	7.75051	-2.14679	0.291959	-2.14679	1.46096	-2.7336	1.44381	-0.519938	1.24116	0.38751	-0.333234	5.86625	2.00456	0.151048	0.688924	-0.55785	1.26566	0.854927	-0.135449
-0.126307	1.01285	1.01285	0.575993	0.575993	1.01285	0.034255	-4.9386	-2.3423	-0.993122	1.11356	-0.19825	-4.42462	-0.99256	0.473577	-2.37063	-2.11351	2.56946	-0.740101	-2.96924	-3.74877	-0.193828	-0.378577	-1.57736	0.247056	0.348566	-0.623748	-0.284114	4.22327	-2.48162	-0.0767758	2.26828	-0.0103986	-0.319521	-0.0103986	3.13666	0.0746396	2.96112	0.504128	0.974517	2.75566	-0.526711	0.208718	1.9122	0.768453	0.189945	-0.165054	0.202911	2.08183	0.233054
-1.23932	0.435753	0.435753	-0.295518	-0.295518	0.435753	-0.584535	-3.02763	-0.0795091	-0.670284	1.34015	-0.490433	-5.30797	-1.17502	1.88271	-0.61002	-1.45823	2.53324	-0.639407	-2.08885	-4.35777	0.54889	0.0490709	-0.36136	-0.377641	1.16966	0.218347	0.187284	1.37514	-1.5882	1.67968	1.11583	0.360734	0.57497	0.360734	1.17186	-1.16126	0.31369	0.388004	1.64018	2.04038	-0.266261	-2.54908	6.61453	-0.492875	-0.951363	-0.444413	-0.140831	-2.27716	1.70003
-1.61483	1.29851	1.29851	-0.551732	-0.551732	1.29851	0.163294	-3.39616	-1.6188	-0.182535	0.580136	-0.0545715	-3.1987	-0.247074	-0.592119	0.954002	-1.59487	7.88503	0.754283	-0.240563	-2.31184	-0.303795	-1.03212	-0.248718	0.0666459	0.565282	-0.370254	-0.358467	2.73344	-1.60018	-0.418586	3.31627	-0.805793	0.316626	-0.805793	0.562675	-2.24857	0.682684	0.184235	1.74458	4.05711	-2.40857	0.201983	0.704888	1.34963	0.556773	-1.25596	-0.542333	-0.0656918	0.0294491
-1.5484	1.13977	1.13977	-0.352376	-0.352376	1.13977	-0.480487	-2.23932	-1.14668	-0.335163	0.283115	-0.842351	-3.1223	0.190183	-0.39748	-3.43084	-0.96886	8.34504	0.303281	0.87894	-2.2018	-0.0514066	-0.776087	-1.19704	-0.745727	1.07601	0.543708	0.0234945	2.24669	-0.696092	-0.162359	4.55763	-1.91964	-0.0688601	-1.91964	0.624954	-0.0851197	0.323627	-0.0433454	1.42632	3.25611	-0.753544	0.996666	2.76188	-0.153232	-0.371352	0.0329987	-2.59629	-0.099027	0.094186
-0.981995	0.998328	0.998328	-3.3519	-3.3519	0.998328	-0.121514	-2.15421	-0.60207	-0.113705	0.0313541	-0.980968	-1.02599	-1.90939	-0.32513	-6.3873	-0.101865	8.07242	-1.12964	-0.597209	0.546725	-1.15465	-0.453687	0.516593	-1.09695	1.64559	1.03917	-1.22524	1.37882	-0.0271455	1.05895	3.66899	0.105643	0.493815	0.105643	0.718358	-0.918753	1.35861	0.489936	0.21615	1.75972	-0.634132	-4.85139	3.70828	-1.03649	-0.379777	0.073363	-1.44772	-1.96476	0.575981
-0.199441	0.681754	0.681754	-0.646502	-0.646502	0.681754	0.172214	-2.14688	-0.54538	0.55729	0.0925421	-1.37024	-4.91548	-0.685144	0.0868698	1.47092	-1.37006	5.13335	0.269358	0.0196421	-1.5816	2.06342	-0.389404	-0.622038	-0.197151	1.25087	-0.641982	0.474013	3.5636	-0.747211	0.272583	3.47616	-1.17475	-0.0121485	-1.17475	0.888928	-1.97305	4.91973	0.297528	-0.45309	0.401643	-0.340928	0.373128	1.45785	0.0426954	1.07014	-0.908842	-0.589122	-0.36307	-0.0877959
0.0363915	0.933713	0.933713	-4.27446	-4.27446	0.933713	1.56731	-2.3483	-0.253779	0.370922	2.13827	-0.419546	-2.74423	-0.231227	0.410497	-2.75592	0.276364	4.63966	-0.620633	1.21067	-0.208552	0.631853	-0.384524	-2.60951	-0.0403763	0.335959	-0.420914	4.29818	3.09085	-2.01785	0.722199	5.24179	-1.19535	-0.388844	-1.19535	0.828418	-1.83279	0.628356	0.0540652	1.98551	1.8966	0.3752	5.85853	1.4242	2.44565	-0.23363	-0.737215	-0.41188	-0.117452	-0.634134
0.264391	1.214	1.214	-0.653966	-0.653966	1.214	-0.803663	-1.2036	-1.27641	-0.795763	-1.10223	-0.659864	-2.25234	-2.10064	1.5806	0.689939	-0.537921	10.3908	0.52414	0.381056	-1.24409	-0.0219105	-0.177003	-0.517118	-1.9839	0.746339	-1.25958	-1.63144	2.12126	-0.57643	0.107395	1.47127	-0.0227407	1.90517	-0.0227407	1.73824	-1.54206	0.317778	0.122955	0.182673	3.14962	-0.757638	-3.43886	2.68615	2.01725	-2.01687	-0.495879	-0.654889	1.20603	0.537803
0.170196	2.12049	2.12049	-1.26507	-1.26507	2.12049	0.975467	-2.12037	-1.78624	0.00236201	-0.0559828	-0.0765169	-5.03038	-0.805993	-0.122283	-0.587109	-1.33487	13.1803	-0.0745249	1.98736	-3.73673	0.187839	-0.501547	-0.446609	-0.285018	0.0768053	-0.636925	0.155887	-0.166451	-1.07284	1.36839	5.661	-0.108858	0.778769	-0.108858	0.789602	-0.162991	0.52174	0.699138	1.746	3.91171	-0.483462	3.53619	0.959893	1.16214	0.407553	-0.667511	-0.879051	-1.11169	-0.267078
-2.57487	0.468246	0.468246	-1.39227	-1.39227	0.468246	-0.147535	-1.30329	0.0316555	1.44777	0.61381	-1.47304	-2.97658	0.384187	0.795647	2.80038	-1.12651	9.65416	-0.415996	0.798868	-3.35528	-0.155341	0.178999	1.64971	-0.429474	0.53888	-0.820132	0.215904	2.55101	-0.451642	0.897015	0.511395	-0.0733837	0.60889	-0.0733837	-0.556162	-0.617344	1.34	-0.0815689	1.01836	3.55403	-1.35435	-1.6734	0.983403	2.9397	2.23983	-0.0783011	0.474036	-3.55828	0.332135
-0.0640135	0.800023	0.800023	-0.951761	-0.951761	0.800023	0.89912	-1.93032	-0.660829	-1.56583	-0.234107	0.403441	-1.98998	-1.77934	1.0716	-1.41315	-0.195155	11.5393	0.868037	-2.58246	-1.67648	-1.72172	-0.118394	1.19471	-0.181697	0.0579691	-1.30458	0.306036	3.38177	-1.58409	1.95245	0.237334	-0.231562	1.17642	-0.231562	0.367944	-4.76285	0.301503	0.256534	-0.727146	6.25471	-0.189209	-1.39915	3.21901	-0.466573	-1.10356	-0.850138	-0.331947	0.603192	0.0714283
-0.261686	0.712529	0.712529	-1.48249	-1.48249	0.712529	0.240624	-3.20423	-0.0606308	-0.366532	-0.189939	-0.708325	-4.01444	-0.916424	-0.651591	2.11218	-1.15381	10.1839	-0.205458	4.27856	-0.235843	-0.377412	-2.1784	-0.280221	-0.571827	0.236212	-0.309192	3.26618	3.41324	-1.77116	-0.186789	2.22031	-1.19695	-0.00851103	-1.19695	0.883982	-2.86291	1.51695	-0.0117947	0.0307151	2.23127	-1.3715	0.92358	1.20036	0.0437728	0.365671	0.713297	-1.6395	1.22081	-0.0766218
-1.00749	0.213132	0.213132	1.1038	1.1038	0.213132	-1.81434	-1.98916	-0.873919	-0.19819	0.982466	-0.746096	-2.55019	-0.476266	3.64485	-3.94456	-0.480661	4.52381	0.248607	-0.0522126	-5.27787	-0.554338	0.718019	-0.540808	-1.12095	0.389663	0.794137	1.57276	0.931037	-2.53768	0.1512	4.36398	-0.418122	0.245517	-0.418122	0.457775	-1.16076	1.11582	1.68272	0.520789	6.22814	-0.17697	-2.21794	0.77729	-0.644985	0.0193948	0.633991	0.238184	-1.56535	1.5911
-0.190195	-0.586981	-0.586981	0.194724	0.194724	-0.586981	-0.359077	-2.04005	-1.71427	-0.525253	0.46694	-1.88775	-3.19635	-1.39935	1.11395	-0.716295	0.44484	7.37527	0.19701	-1.22485	-1.1439	1.99896	-0.0437314	-0.68925	-1.82049	0.378748	0.382207	-0.353697	1.09455	-2.96809	0.681499	3.60462	0.528214	2.05946	0.528214	0.29268	-0.951355	0.466958	0.618551	1.0416	2.79268	-0.44114	-0.0263869	1.59056	-1.52797	0.671349	-0.325003	-1.75595	-0.522262	0.0710163
-0.882884	0.25383	0.25383	-1.19517	-1.19517	0.25383	-0.234926	-3.0918	-1.07062	-0.981305	1.20477	-0.593585	-4.594	-2.27566	-0.792115	-0.229988	0.131187	3.85753	-0.356529	0.797841	-3.12485	2.92814	0.269941	-0.631906	-2.04404	0.231634	-1.4836	3.18961	1.6466	-1.51287	0.194526	1.84501	1.52905	0.557153	1.52905	0.429202	-0.875034	0.391156	0.104749	1.51735	1.52277	-0.604974	-1.28474	1.32083	1.59963	0.187344	-0.0908796	0.589845	-0.525775	-1.15633
-0.884539	-0.081104	-0.081104	-0.962939	-0.962939	-0.081104	0.779829	-1.79758	-1.77236	1.84308	-0.107178	-0.31065	-1.6255	-1.64405	-0.415713	-2.54675	-0.858434	9.36417	2.11579	-2.51487	-2.1588	-0.29	-1.92622	-0.571341	-1.31611	0.330745	-0.93907	1.18246	1.08154	-0.208947	0.252382	4.32275	0.082836	-0.892163	0.082836	1.6492	-0.282351	2.8409	-0.0407256	0.909936	5.48737	-1.0026	0.097538	3.36176	1.17774	-0.558314	-0.211508	-0.141085	-2.82785	-0.104463
-1.05074	-0.201781	-0.201781	-0.84001	-0.84001	-0.201781	0.220996	-3.524	0.138144	-0.124456	0.027492	-0.449763	-2.52068	-1.55079	0.0538976	-4.55576	-0.555389	8.55949	-0.544509	3.56106	-5.64914	1.15611	-0.219772	-0.935634	-1.23215	0.633712	-1.15375	-0.403385	1.2455	-1.0608	-1.18256	2.42661	0.0288964	-0.254267	0.0288964	0.709042	0.107643	0.191644	0.475034	-0.619586	3.04401	-1.38033	0.842348	0.823431	-0.0866062	-0.298945	-0.778136	-0.716559	-1.23211	1.16616
-1.08045	0.128908	0.128908	-1.55437	-1.55437	0.128908	0.860774	-1.34279	-0.141567	-0.220537	0.254206	-0.485521	-5.10873	-1.23477	-1.24223	-0.0219367	-0.811083	2.75698	1.21118	0.563502	-4.91606	2.024	0.0493042	0.850614	-0.631332	4.82731	-0.8281	4.3819	2.55621	-1.78332	0.511605	1.09926	0.843586	0.615898	0.843586	0.260111	-0.314201	0.0950748	-0.102843	0.701614	2.77251	-0.207705	0.690996	1.62355	1.65605	-0.132662	0.0381412	-0.176245	-0.0818509	0.426253
-2.51872	0.977257	0.977257	-0.59216	-0.59216	0.977257	-0.118658	-2.55372	-0.0516494	-0.843572	-0.0280429	-0.409556	-5.16638	-0.418617	-0.140106	-0.645666	-1.05643	7.88061	-1.1251	2.14249	-7.13918	0.856932	-0.200414	1.19945	-1.12034	0.477929	-0.426871	0.206339	1.11036	-1.11154	-0.505352	2.05138	-0.328844	0.162029	-0.328844	0.214671	0.601404	0.918282	0.772604	-0.353136	1.82243	-0.472876	1.70473	1.60042	0.22284	0.401616	-0.922488	-0.208449	-0.860584	0.179483
0.0444228	0.890386	0.890386	-1.7332	-1.7332	0.890386	1.10613	-2.83386	-0.503419	1.97516	0.293464	-0.174674	-1.59035	-4.77785	-0.322861	-5.18776	-0.216194	4.96366	-0.152703	-0.0484458	-2.95766	-0.856436	0.475421	0.854298	-0.767244	2.57431	-0.211674	3.03831	1.09545	0.791928	0.40271	1.60688	-1.58093	-1.41856	-1.58093	0.644245	-1.82429	1.83514	1.91684	2.58119	4.59898	0.143633	-1.51748	3.16367	-0.251684	0.174578	-0.228728	-0.976957	-2.49401	-0.392788
1.08728	2.26956	2.26956	0.0402551	0.0402551	2.26956	-0.0777571	-1.64237	-2.96658	-0.0713351	0.544102	-0.692913	-3.50369	-2.30158	-1.1622	0.0934335	-3.28039	7.20307	-0.309179	0.123874	-2.65954	0.67374	-0.226658	0.69549	-0.273695	1.84203	-0.986356	0.089585	0.593653	-1.98077	-0.498839	4.23768	-2.20373	-0.580954	-2.20373	0.624449	-3.62392	-0.644371	0.11496	3.15362	1.40407	-0.466221	2.23911	3.35429	1.5716	-0.0630476	-0.429036	-0.637418	0.228483	0.113886
0.0027344	0.689579	0.689579	-1.35039	-1.35039	0.689579	-0.511147	-4.73968	-0.00602988	0.0990313	-1.07884	-0.608685	-1.14443	-0.343359	-0.0704604	-5.5525	-0.0829139	3.86264	-0.409393	0.529187	-0.739182	-0.210579	-0.0303489	0.416054	-0.730126	-0.127308	0.246685	-0.140204	2.30319	-0.0115021	3.12687	3.43472	0.236681	0.320763	0.236681	0.424575	-0.00491599	3.07393	0.716884	1.77662	1.20244	2.18877	-1.96549	1.46681	-0.135233	-0.676478	-0.14192	0.135227	-1.17982	0.918228
-1.41564	2.04984	2.04984	-0.522642	-0.522642	2.04984	0.125586	-1.42669	-2.3358	1.07331	0.442502	-1.11414	-7.01116	-0.556334	-0.731191	-0.257076	-1.72317	2.47254	-0.172319	0.560979	-4.22561	0.784066	-1.39879	1.04123	0.0626722	1.45348	-1.85133	0.668338	1.79304	-1.01918	0.279406	1.70223	0.22314	0.00711224	0.22314	3.01358	-1.82717	1.03135	-0.33548	0.747383	4.08176	-0.405349	0.634903	2.3859	3.00222	-1.00313	-0.0792993	-0.903939	-0.0657754	0.25759
-2.31616	0.420182	0.420182	-1.439	-1.439	0.420182	0.180559	-1.11468	-1.35629	0.214917	0.123969	-0.926758	-8.53301	-0.86258	-0.459685	0.691641	-0.852436	12.7018	0.378005	2.45426	-3.274	3.35698	-0.122666	-0.402406	-0.535932	2.06242	0.0627632	1.79669	4.94421	-0.8856	-0.340964	3.32878	-3.06153	0.661211	-3.06153	1.1634	0.707501	0.645582	-0.271238	1.85235	4.01742	-0.166071	1.75218	1.28723	0.94502	1.09198	-0.66622	-0.72721	0.173968	0.713581
-1.3096	0.706592	0.706592	-1.40844	-1.40844	0.706592	0.198365	-1.84918	0.335591	1.6613	0.281522	-0.85624	-2.03032	-2.19005	0.385101	-3.6966	-0.0815783	5.42996	-1.92099	3.85072	-2.23156	-0.548496	0.334939	0.0767047	-0.632459	0.862431	-1.19421	0.483596	2.11401	-0.809862	0.457518	4.47012	-1.15471	-0.124455	-1.15471	0.362928	-2.6499	3.3877	0.579235	1.79452	1.69043	-0.498204	-0.49486	2.34541	-2.42631	-0.613734	-0.217259	-0.0950376	-3.14579	-0.681398
-1.24708	0.909747	0.909747	-2.66087	-2.66087	0.909747	0.397727	-2.37122	-0.892536	-0.0175229	0.410681	-2.42207	-5.9673	-2.42546	0.582003	-4.02451	-0.00212197	10.6551	-1.72087	-0.243915	-1.56398	2.62366	-0.840426	0.143664	-1.71818	1.19576	-0.83336	0.270581	1.73447	-1.213	0.618752	1.33023	0.710258	-0.357068	0.710258	0.332945	-1.54621	1.83358	0.395297	1.62433	2.53132	0.533806	2.23551	4.09524	0.238028	-0.125944	0.332954	-1.31804	-2.18863	-0.390425
-0.0602709	0.288897	0.288897	0.319393	0.319393	0.288897	0.062303	-3.09259	-0.614076	-1.87693	2.132	-0.884532	-4.33474	-1.63403	0.148671	-2.51275	-0.759499	6.614	0.12846	3.12528	-0.910654	0.518991	-0.428057	-0.00539686	0.998791	1.89958	-1.28039	2.24519	0.339083	-0.587619	0.30674	7.77166	0.547714	0.377417	0.547714	1.70638	-0.864648	0.854279	0.334972	0.850733	1.22592	-0.682647	-0.259612	0.815657	-0.219309	-0.132733	-0.523904	0.0736405	0.0341543	0.204875
-0.920467	1.47742	1.47742	-0.625395	-0.625395	1.47742	-0.467821	-4.27744	-2.75894	-0.0436477	-0.0635417	1.003	-2.12612	-2.61576	1.28948	-4.48222	-0.246227	5.92824	0.0580862	3.27643	-0.287924	0.0788898	-0.0232534	-0.588227	-0.507123	1.2657	-1.65484	0.101943	1.8195	-0.982682	0.99081	2.84073	-0.00787793	0.139775	-0.00787793	-0.527265	-1.45991	1.23495	0.665854	-0.0283743	1.71229	0.603531	0.725565	1.18409	1.20088	-1.11566	-1.41636	0.126112	-1.30136	0.601547
-1.25974	-0.0686227	-0.0686227	-2.22742	-2.22742	-0.0686227	-0.211918	-2.35603	0.321406	-0.226072	-0.97373	-0.264298	-4.79924	-0.614427	0.50064	-3.29424	-1.2347	5.4319	-3.50539	-3.16531	-1.14656	-0.342023	-0.647062	-0.652018	-1.00765	0.86678	-0.840952	0.863752	2.04221	0.235546	0.376813	1.51957	0.0881729	0.387949	0.0881729	-0.118337	-1.08202	1.26589	0.195387	-0.215872	3.01538	-0.496582	-0.232942	4.37309	0.912921	-0.480131	-0.680832	0.0320436	-0.292891	-0.0639514
-1.85776	0.884925	0.884925	0.0587614	0.0587614	0.884925	-1.9652	-1.44393	-2.78907	3.27024	-0.677263	-1.91965	-3.34787	-0.150899	0.401405	1.17416	-2.17512	4.3746	-0.771568	2.48651	-1.55709	0.275399	-0.458659	-1.87863	0.018494	-1.5301	1.41563	-0.240645	0.439477	-2.17162	-0.670985	3.41022	0.429708	-0.121185	0.429708	0.931012	-0.149118	0.327961	-0.530019	2.85633	0.878287	-2.00892	0.0831335	3.55686	0.383767	-1.03548	-0.437627	0.0487729	1.24182	-0.403939
-0.650754	0.0617003	0.0617003	-1.70448	-1.70448	0.0617003	0.586922	-2.08181	0.299431	0.181803	1.35794	-0.47969	-4.46949	0.0547036	1.3334	-2.72021	-1.6126	8.8894	-0.606432	0.200655	-2.94182	0.371378	-0.537749	0.173745	0.493044	0.911314	-1.19679	0.118729	5.12181	-0.770185	1.34173	5.32765	0.310139	1.7614	0.310139	-0.265587	-3.40532	1.48593	0.871442	0.377077	3.05906	-0.410724	0.596724	1.45347	0.55629	0.625888	-1.25101	-1.63314	-0.240395	-1.20585
-0.783452	0.538467	0.538467	-3.79993	-3.79993	0.538467	0.237918	-0.288993	-0.542207	0.0733634	-0.00279719	-0.785304	-0.337736	-1.8873	-0.600949	-3.61948	-1.00059	6.66625	0.305461	0.613243	-0.900487	0.0692654	-0.433984	1.33581	-1.15728	0.724268	-0.844554	0.181009	0.921681	0.348551	0.188082	8.91792	-0.936558	3.24106	-0.936558	0.581348	-0.114971	2.66975	0.122003	0.453194	2.0243	0.118025	1.65848	2.34622	0.605918	0.124434	-0.0462539	-0.390125	-0.0534962	0.0599952
-0.648927	0.177115	0.177115	-1.83109	-1.83109	0.177115	-2.19901	0.521613	-0.678266	-0.77527	0.0512479	-0.557468	-6.98826	0.0248095	-0.210881	0.292609	-0.790977	5.57884	-1.58466	-3.63325	-6.79554	1.71407	-0.369544	0.577202	-0.21076	-0.424321	-0.753083	0.957737	1.35648	-1.94639	1.02718	1.27971	-0.0224401	-0.266061	-0.0224401	-0.0331024	-1.09712	2.10044	0.981232	0.55419	2.05897	-0.646562	0.659938	2.06711	2.47245	-0.428888	-0.765928	-0.89347	-0.163642	0.745588
0.109688	3.00646	3.00646	0.0256703	0.0256703	3.00646	-0.725282	-0.193835	-1.11227	0.0306217	0.571926	-0.650387	-1.52347	-1.05898	0.492315	0.553674	-1.69778	6.82981	-0.389588	-1.9681	-7.42003	0.889259	0.542673	-0.219632	-1.31792	-0.160143	0.93526	-0.0608887	4.4933	-3.29782	0.636698	1.16037	-0.830142	3.13983	-0.830142	0.265696	-1.24608	0.456896	0.852172	-0.250529	9.35301	-0.441536	-2.37598	2.38234	0.457564	-0.500804	-0.235467	-1.02088	-1.56594	2.58436
-0.777851	-0.236413	-0.236413	0.50399	0.50399	-0.236413	0.12333	-1.09784	-1.2248	-1.3349	-0.506563	-3.07782	-4.63881	0.370644	0.661076	-1.82007	-0.317157	2.1402	-1.43087	2.64462	-2.56529	0.430264	-1.01173	-0.893632	-0.608778	0.137247	-0.353844	4.74594	2.70605	-3.57787	0.210993	7.47463	-0.138436	1.41976	-0.138436	1.28515	-1.54041	1.45584	0.80362	-0.109125	5.52533	0.7141	-0.394294	1.24436	0.336949	0.720506	-0.28894	-0.558333	-1.63259	-0.30698
-1.49122	1.09081	1.09081	-0.604589	-0.604589	1.09081	0.491621	-3.15068	-1.21242	-0.520164	-0.444459	-1.55245	-3.5248	-0.908955	0.94912	1.09554	-1.82188	9.75297	-0.322299	1.99388	-1.48663	1.26999	-0.0921203	-0.267239	-0.206504	1.35508	-1.86225	-0.50818	3.57884	-2.94216	0.171676	5.77312	0.268499	0.734378	0.268499	1.61525	-0.590135	0.192031	0.266671	2.02085	3.8302	-2.03718	0.521064	1.44024	0.985451	-0.613639	0.564681	0.0256699	0.0862959	0.192936
-1.40263	0.316126	0.316126	-0.523076	-0.523076	0.316126	0.189236	-2.02095	-0.918773	-0.597218	0.497507	-0.641629	-3.8279	-2.44963	0.615301	0.448599	0.100013	9.09805	-0.516134	0.203341	-2.5391	-0.0943104	-0.827685	-0.433593	-0.948541	1.76193	-0.29052	1.14418	1.64677	-0.348046	-0.13131	1.12982	-0.825829	0.120999	-0.825829	-0.09792	-1.30127	1.92883	0.974701	-1.33504	1.82442	-0.316478	3.04522	5.49459	0.0731631	-0.0986235	-0.0264949	-0.821868	0.526306	0.511782
-1.86157	2.06978	2.06978	-2.83221	-2.83221	2.06978	0.932354	-2.66958	-0.798713	1.14371	-0.324534	-1.07532	0.19148	-1.01118	-0.46478	-2.87693	-0.105	3.93532	-1.95518	-0.674653	-2.72708	-0.527133	-0.049877	0.466672	-1.16202	0.884296	0.809252	1.49387	1.52686	0.561902	-0.258774	5.15241	-0.242412	-1.3697	-0.242412	0.402412	-0.673041	2.11247	0.120697	2.02659	2.33216	0.266316	-1.06845	2.87732	0.529792	-0.976626	0.0799629	-0.0418937	-2.92558	0.257359
-0.451834	0.359606	0.359606	-2.87683	-2.87683	0.359606	0.218691	-1.1664	-0.926642	0.222192	1.07728	0.141075	-7.63486	-0.665496	0.400364	-1.46204	-1.17596	3.39174	0.305857	0.408416	-2.56208	2.84035	-1.15329	-0.593209	-0.794228	2.2132	-0.281845	0.872075	2.28745	0.137003	-0.506792	3.45158	-1.27782	0.555049	-1.27782	0.33529	-2.24691	0.471714	0.332519	2.57425	1.5715	0.227864	5.05501	1.21812	4.21137	-0.756865	0.0339435	-0.616333	0.205199	-0.233805
-0.828363	1.49826	1.49826	-2.05961	-2.05961	1.49826	0.21639	-0.539322	-0.847404	-0.286963	-0.0991336	1.28113	-0.997032	-0.00596193	1.03507	-3.33553	-0.904977	12.7397	0.25168	0.670319	-1.97451	2.39294	-0.0262568	-0.34758	-0.249656	-0.693749	-1.00588	4.01246	0.780303	-1.80823	0.0273357	5.06587	-0.195301	1.96528	-0.195301	0.256137	-0.458738	0.982579	0.654187	-2.0455	6.63197	0.497371	2.38394	1.09748	-0.0516245	-0.240461	-0.126133	1.37014	-1.5429	-0.108561
-0.0318213	2.54705	2.54705	-0.136669	-0.136669	2.54705	-0.088094	-3.8104	-0.708676	0.172135	-0.0803908	-0.106173	0.155868	-0.0703975	2.04591	-0.429225	-0.806273	3.49314	0.5508	4.499	-3.19519	1.91801	0.299299	0.136515	-0.257445	-0.472362	-0.00964714	0.0255407	3.45921	-0.192345	0.137128	7.21541	0.336221	0.0417719	0.336221	0.0750469	-0.0731692	1.26342	0.421301	1.51811	4.81009	-0.391912	0.569131	3.54637	-2.7181	-0.578471	-0.260911	-0.251065	-0.166732	0.610885
-1.6063	-1.39969	-1.39969	-1.8378	-1.8378	-1.39969	-0.275377	-0.387205	-1.73697	-1.2551	0.975349	0.0187347	-1.89493	-2.52197	-0.538267	0.135208	-1.78097	5.84556	-0.440501	1.49446	-3.36572	2.4123	-0.604712	-0.465298	-0.700637	0.299805	-0.620183	-0.100238	1.04536	-1.18129	-0.60436	1.71865	-1.09412	0.0754587	-1.09412	1.09278	-0.773708	1.42829	0.0841705	0.772704	0.409179	2.11932	-5.60149	3.71901	0.0893872	-0.80565	-0.603988	-0.525341	0.216065	-0.0544362
-1.19019	2.61462	2.61462	0.566109	0.566109	2.61462	0.161629	-2.09783	-0.511079	1.47616	0.705445	-1.48379	-2.95765	0.629929	1.73949	-0.404288	-1.25941	10.8826	-0.0466374	5.51176	0.0711683	0.564104	-0.593445	-0.437343	-0.0625226	0.534463	0.446872	-0.60759	4.84667	-0.892649	-0.174616	5.51682	-0.967898	2.62906	-0.967898	0.975126	-0.446404	1.1465	-0.155387	0.379743	3.0501	0.626822	0.544215	2.18599	-1.03363	-0.723369	-0.143707	-0.101115	0.230175	0.163592
-0.312114	0.363986	0.363986	-0.852155	-0.852155	0.363986	0.546117	-1.18616	-1.0234	-0.950756	0.740678	-1.11842	-2.82105	-3.38689	1.43873	3.46319	-2.40869	3.10569	-0.594639	8.02049	-5.60914	1.04643	-1.1207	0.0610668	0.442484	1.7094	-0.938086	-0.0344317	2.72109	-2.27598	-0.0258223	1.65904	0.137949	-0.240894	0.137949	0.11311	0.00977932	0.865824	-0.288538	0.101022	2.6091	0.0658186	-0.968371	0.914649	1.33514	-0.200638	-0.480085	-0.253495	0.703805	1.12359
-1.0959	2.28989	2.28989	-3.92763	-3.92763	2.28989	-0.155825	-0.0830012	-2.27414	-0.215132	0.560796	0.44914	-3.98672	-2.49906	-0.389547	2.95255	-1.17857	7.49965	0.41971	0.421446	0.0885503	0.840054	-0.0932952	-0.79131	-0.751187	0.591094	1.8364	-0.915402	0.737247	0.469264	1.41148	4.27295	-1.25981	-0.33972	-1.25981	0.625967	-0.152272	1.14843	-1.00622	4.26312	3.56096	-0.0956594	0.982796	0.926096	0.791793	-0.255305	-0.926737	0.313375	3.18389	0.245331
-2.6651	0.689176	0.689176	-1.43115	-1.43115	0.689176	0.493387	-1.37748	-0.395709	-0.0482365	-0.101962	-0.408044	-6.38437	0.025479	0.494386	1.43303	-0.638834	6.1587	-0.680401	1.74137	-1.19369	4.91023	-0.95754	-0.70588	-0.545481	2.0394	-1.24599	0.798874	0.075477	-0.725276	-0.606919	4.12631	0.32441	0.0897905	0.32441	-0.193726	-0.00543409	0.400745	-0.601622	1.63819	1.09322	-0.790587	-0.354141	1.53138	-0.0373089	0.678855	-0.992695	0.0265722	-0.101942	-0.416156
-2.07078	1.0621	1.0621	-1.40243	-1.40243	1.0621	1.21942	-3.00014	-1.32284	0.789377	0.580792	-0.275834	-6.19443	-2.38501	-1.788	0.514375	-1.40566	9.97265	-0.456565	1.21897	-5.87718	1.85506	-0.275958	0.238502	0.470983	2.99346	-0.243362	2.59542	0.301798	-0.155071	-0.0105824	3.22086	-2.12244	-0.0927801	-2.12244	1.54841	-0.441141	2.16495	0.3717	-0.000153554	2.24922	-0.471343	5.84429	0.738798	4.06849	-1.43027	-1.0575	-0.709001	0.674276	-0.0156619
-0.219016	-0.278672	-0.278672	0.0257857	0.0257857	-0.278672	0.241026	-1.57513	-0.458222	0.156414	0.877653	-1.59932	-6.56271	-1.80962	-0.53864	-0.658791	-1.5753	5.72694	-0.27554	1.28842	-2.68395	0.567739	0.0503307	-0.520922	0.130499	0.569062	-1.69857	-0.338206	0.348959	-0.787127	-0.353083	6.83242	-0.563687	-0.709096	-0.563687	-0.104328	-0.917115	3.68567	-0.519404	4.28628	6.11849	-0.902998	-3.10407	3.44779	-0.628713	-1.9989	-0.170008	-0.024066	-0.378963	0.928377
-0.181295	0.825043	0.825043	-0.395171	-0.395171	0.825043	-0.0139158	-0.141371	-0.686403	-0.222359	0.209679	0.702714	-4.3085	-0.00712095	0.368577	-2.10511	-1.31273	10.3894	-0.286745	0.188367	-2.23867	0.525786	0.440127	-0.597024	-1.62818	1.0615	-1.28425	1.33965	0.485966	-0.292277	0.155784	3.02146	-0.0508446	-0.13236	-0.0508446	-0.0452567	-0.680467	1.23247	0.398523	1.09267	1.52713	-0.083069	0.159791	0.498137	1.45279	-0.144031	-0.0321126	-0.596712	-0.0925824	0.897464
-1.19714	0.775701	0.775701	-0.327777	-0.327777	0.775701	-0.0904465	-2.85024	-2.51633	-0.259471	0.575326	0.949529	-3.42718	-0.739474	0.558922	-0.816328	-0.673795	1.53318	-0.307209	1.15432	-0.909021	0.422024	-0.0747165	0.0148518	-0.355206	-0.09896	-1.17726	2.88062	1.18118	-0.0748574	0.00320395	4.35181	-2.47009	3.14142	-2.47009	0.322626	-1.67109	3.19929	0.0925417	1.09396	1.0242	-0.288961	0.107935	1.36395	0.247818	-0.0643748	-0.517971	-1.00435	0.00283535	0.0223367
0.409584	0.534745	0.534745	-0.857658	-0.857658	0.534745	-0.0531403	-3.73504	-0.180533	-0.764757	0.194932	-0.50703	-2.47785	-0.82725	2.13921	-1.86274	-1.14275	2.83067	-0.601827	3.23313	-0.516222	0.596192	1.16422	0.892076	-0.0409695	-0.48347	-0.880507	0.365094	1.70884	-1.35066	0.956219	3.44903	2.30041	0.500616	2.30041	0.882322	-2.7872	0.800147	0.352518	0.019292	2.15873	0.107249	0.216875	1.50341	1.53996	-0.519771	-0.7738	-0.173129	0.316636	0.203223
-3.15149	0.662602	0.662602	-2.96883	-2.96883	0.662602	0.424427	-2.86146	-0.908207	2.75925	2.93892	-0.831321	-1.78653	-4.00671	-0.812565	0.821499	-0.354542	5.78792	-2.42352	2.09766	0.291042	0.0739121	0.0590618	-0.687483	-2.95749	0.669136	-1.90716	1.2916	1.68475	-1.03016	-1.11329	5.50023	-1.25864	-0.0676205	-1.25864	0.00364459	-0.641487	2.98313	0.0479525	2.02141	2.78361	1.21688	6.79536	0.563977	1.65072	-0.965306	-1.07891	0.092294	0.5457	0.0186531
-0.828065	-0.51061	-0.51061	-2.42395	-2.42395	-0.51061	1.57839	-2.03094	-0.980658	-0.48616	-0.576865	-1.51658	-0.496542	-4.31949	0.56075	-1.88737	-0.34783	6.81737	-2.8646	4.30754	-0.829521	-0.289495	0.514726	0.673715	-1.34088	0.137355	-1.033	1.67274	0.149586	-0.396678	0.457475	2.35966	-2.70551	1.63494	-2.70551	0.896895	-1.8222	-0.0985514	0.0050977	3.10644	0.534594	0.399446	0.839154	2.79266	-0.458537	0.0972791	0.152926	0.589664	-0.0778927	0.566051
-0.272114	0.381917	0.381917	-0.611157	-0.611157	0.381917	0.270316	-2.32014	-0.670709	-0.363042	-0.0889678	-0.148798	-3.9642	-0.564415	-0.333628	-1.63748	-1.45793	7.2982	0.399785	0.075407	-5.36024	-0.69362	0.396878	0.460985	-0.875999	1.07904	0.208717	0.716362	1.21798	-0.952815	3.60154	2.99468	-1.76584	-0.305953	-1.76584	-0.271232	-1.40814	1.74067	-0.209116	-0.583264	1.65379	0.272124	-0.37191	1.84063	2.21743	-0.360606	-0.38485	-1.54715	3.66978	-0.406968
-0.000585673	-0.0989452	-0.0989452	-1.82083	-1.82083	-0.0989452	-0.767351	-1.53716	-1.98636	0.678222	-0.152393	0.788498	-7.11188	-1.98433	-0.152361	-0.0139868	-1.15251	3.88595	1.99803	6.43283	-1.84215	-0.101853	-1.98272	-0.0116105	-0.948726	2.13814	0.111922	-0.754186	6.7695	-2.33599	0.809988	4.04639	-0.438814	-0.116406	-0.438814	0.283285	-0.936569	-0.226815	0.729881	4.44096	0.779627	-0.472963	4.59916	1.63353	1.85608	-0.813511	-0.704783	-1.37675	3.31423	-0.11308
-0.125817	1.03477	1.03477	0.116265	0.116265	1.03477	-0.496287	-2.3317	-2.42987	1.17774	-0.211557	0.129807	-4.85184	-1.32737	1.16903	-0.62328	-1.03321	9.96401	0.231955	-5.27619	-1.33191	0.646704	-0.657144	-0.170695	-0.111744	-0.428557	0.303806	0.910762	0.369785	-0.814362	1.13248	2.30841	-0.235371	2.12524	-0.235371	1.18218	0.173056	1.42004	0.733162	0.566932	10.633	-0.520507	-0.929067	2.53991	0.175714	0.165327	-0.494847	-0.719934	0.115367	1.91455
-0.744427	1.26531	1.26531	-1.2802	-1.2802	1.26531	-0.252432	-2.70163	-0.193139	0.238224	1.58662	-1.86777	-4.33596	-1.21401	-0.576142	-0.28738	-1.23661	4.7884	0.513852	4.97878	-4.20592	0.857372	-0.592192	-0.949614	-0.163644	0.508257	-0.153233	0.160487	8.06032	-0.836271	0.162598	6.79509	-0.437717	0.995613	-0.437717	1.49279	-1.58401	1.80992	-0.631946	0.75655	8.34749	-0.674181	-2.05682	3.73741	0.80408	0.0945708	-1.04202	0.218699	-0.315783	0.547425
0.307367	2.23262	2.23262	-0.44964	-0.44964	2.23262	-0.012134	-1.66688	-0.981504	0.535558	0.0184265	-1.54394	-4.8833	-3.7209	0.279174	-6.48154	-0.544019	14.7108	-0.478364	5.35603	-1.76125	-1.79381	-0.776989	-0.758145	1.27655	1.92003	-0.00100356	-1.03739	0.182179	-1.0195	0.41975	8.98771	-2.53798	-2.32714	-2.53798	0.232856	-1.753	1.57309	-0.0186811	2.56666	4.36689	0.331026	-0.273078	1.06926	3.17778	-0.592495	0.0223651	-0.166732	2.15175	0.494956
-2.6501	1.14131	1.14131	-4.27372	-4.27372	1.14131	0.407017	-1.32292	-2.65002	0.385984	1.21659	-1.08611	-2.18121	-3.16758	-0.373038	-4.94853	-0.954276	3.8695	-0.734536	7.58923	-0.426423	-0.417514	-0.37585	0.378176	-1.56567	-0.516123	-2.02518	-1.25442	0.660915	-0.309302	-0.648815	4.67365	-3.67409	-0.309097	-3.67409	0.547605	-0.24904	1.55737	-0.206754	3.77893	1.53881	-0.415963	0.19485	1.01103	-0.856304	-0.328869	0.0550088	-1.24561	0.0813461	0.688442
-1.22634	0.441176	0.441176	0.98012	0.98012	0.441176	-0.28927	-0.280356	-0.595159	-0.0143873	-0.0707423	-0.16486	-2.14722	-3.40878	0.13951	-4.44091	-0.387116	7.69144	-0.12714	0.709433	-2.9279	3.87405	-0.752859	-0.529229	-0.454821	0.319312	-0.758416	4.06019	2.75493	-2.6617	3.50341	2.35024	0.860266	-0.675324	0.860266	-0.341359	-1.82532	0.658421	0.71283	0.483765	2.05112	1.10935	-0.409138	1.17226	0.736174	-1.54278	-1.06315	-0.0502213	-0.909582	0.0388268
-0.409347	0.00741113	0.00741113	-1.73568	-1.73568	0.00741113	-0.731546	-1.74942	-3.05659	0.017313	0.462652	-1.74956	-2.91291	-0.501315	-0.432737	-7.18914	-1.22709	1.41551	-2.51696	-1.00027	-6.52104	-0.0692576	0.163805	-0.423965	-2.24418	0.481906	-0.526208	1.06774	1.99607	-0.200812	1.32416	3.26139	0.257032	2.24221	0.257032	0.2698	-1.52334	1.94313	0.589592	0.00606007	1.28816	-0.541852	0.733754	1.49527	0.100465	-0.784275	0.438684	-0.00506824	-0.111694	-0.599822
-0.992211	1.01491	1.01491	-0.898619	-0.898619	1.01491	1.03084	-1.77492	-0.3976	-0.785912	0.0017463	0.491462	-2.73782	-0.631608	0.266297	-2.03301	-1.64228	8.03693	-0.221958	5.33977	-1.12084	-0.1767	-0.464736	0.00300868	-0.109563	0.325225	-0.772327	0.0614684	2.92804	-0.719088	0.350259	4.27507	-1.0705	1.12233	-1.0705	0.0609636	0.121798	0.869655	0.711404	0.292477	2.79511	-1.43541	0.0660717	3.02301	1.16342	-1.6928	-0.317601	-0.367085	0.295492	0.756506
-0.424122	0.257351	0.257351	-1.0207	-1.0207	0.257351	0.894313	-2.0588	-3.62809	0.421725	-0.280908	-0.657277	-2.5742	-2.92065	0.565309	-1.43517	-2.01503	7.4251	0.466524	1.95076	-4.88537	4.85053	0.21408	0.120628	-0.123958	0.30247	0.690672	0.787077	0.826965	-3.3508	0.297186	3.97168	-0.289207	1.40371	-0.289207	0.191698	-2.23761	2.20596	-0.922636	1.07432	3.66226	-0.817695	-2.4425	0.805978	2.37355	-1.20803	-0.274153	0.0174211	-1.03212	-0.166103
-2.56776	0.0938682	0.0938682	-1.91387	-1.91387	0.0938682	1.62002	-1.32624	-1.93085	-1.68869	-0.488227	-0.960393	-1.8332	-0.0925848	-0.358393	2.05264	-0.775951	2.52104	-0.195473	3.0417	-2.6941	0.617391	-0.144442	-1.27642	-0.487022	1.28295	-0.459311	0.103209	-0.0552218	-1.55303	-0.590949	5.28518	-0.0582763	-0.411565	-0.0582763	2.29596	-1.31332	0.903843	0.0315307	1.61124	0.607604	-0.0936848	1.67399	3.35567	-0.559634	0.00579552	-0.911504	-0.638848	-0.351107	0.0175117
-0.901419	0.614382	0.614382	-1.67708	-1.67708	0.614382	-0.072411	-4.68929	-1.28813	-0.195626	0.273194	-0.61519	-3.46481	-1.37529	0.15853	-2.6587	-0.416648	7.18712	-1.29744	2.15741	0.277027	0.290421	-1.36223	0.0895546	-0.895969	1.61293	-2.12362	1.10804	2.04976	-0.547928	3.16343	13.7511	0.0337788	0.0371858	0.0337788	1.43599	-1.34408	0.436533	0.388936	1.28148	1.98925	-0.683021	-0.920528	0.747683	0.238783	-0.396578	-0.72946	-0.130606	1.34003	1.3093
-0.0952386	1.6228	1.6228	-3.32297	-3.32297	1.6228	-0.735312	-2.66517	-2.49293	-0.349431	4.88193	-2.10527	-3.26377	-0.477368	1.00948	1.09417	-1.01081	7.80132	-0.154583	1.08552	-3.4986	1.53905	0.231157	0.109748	-0.26146	0.421836	-0.996648	2.56464	4.68681	-2.51433	0.211202	1.82858	-0.5039	0.798655	-0.5039	0.348804	0.467569	1.07979	0.627306	1.7476	3.82679	-0.217485	3.7172	1.46003	4.22557	-0.36903	-0.481065	-0.485956	0.0502427	0.133225
-0.403283	4.11133	4.11133	-0.925751	-0.925751	4.11133	-0.532942	-0.669079	0.0894856	-0.446127	0.782204	-1.00135	-3.53233	-0.136986	1.16876	-3.96742	-0.143222	3.95537	-0.670118	1.47984	-3.38979	0.370222	0.0210642	0.294098	0.522849	-0.518395	-0.88501	0.330315	0.276968	-2.26745	2.25847	7.07434	0.688404	0.0869767	0.688404	0.128713	-0.0882389	0.922424	0.00444392	2.25893	3.05193	-0.945195	-1.14142	3.40673	-0.689964	0.192809	-1.11459	0.531101	-2.51992	-0.178276
-1.07125	1.56673	1.56673	0.00609618	0.00609618	1.56673	-0.8423	-0.3437	-1.28353	0.0663942	-0.792976	-1.58864	-5.64946	-0.141921	-0.143517	2.92309	-1.33212	4.74407	-0.332267	7.19884	-0.6568	0.28099	-0.579359	-1.37175	-1.60964	0.341965	-0.231732	-0.23688	4.22729	-3.20336	0.201163	1.95198	-1.22065	1.05208	-1.22065	1.13471	0.019897	-0.00232915	-0.173327	0.716068	2.19225	-1.24251	2.50315	1.85359	-0.688633	-0.0894986	0.236626	-1.2713	-0.300295	1.21232
-2.23217	-0.342479	-0.342479	-3.61485	-3.61485	-0.342479	-0.0836963	-2.82817	-0.106392	3.12692	-0.872409	-1.3848	-6.53501	-0.5992	-0.343647	-0.0866004	-0.302403	9.9556	-0.678375	8.75364	-0.566978	0.39817	-1.14348	0.732191	-0.980445	0.814707	-1.78128	0.54381	2.04342	-0.544682	-0.404764	6.29183	-0.639323	-0.745586	-0.639323	2.08345	-0.354658	1.3889	-0.841104	0.0762572	3.23903	-0.188202	3.27795	4.71352	0.485854	0.289847	-0.636692	-2.52217	-0.364359	0.804923
-0.859767	0.632094	0.632094	-0.721909	-0.721909	0.632094	-0.0133793	-3.02939	-1.576	0.507115	0.094528	-1.56764	-5.67292	-0.29977	0.336039	0.231411	-0.777908	2.21253	-0.187455	2.13812	-4.00171	0.307859	0.0331374	-0.298636	-2.12529	0.44603	-0.151935	2.60909	0.394723	-1.54422	-0.775466	2.21608	0.467739	-0.927925	0.467739	0.133471	-1.34339	0.329816	0.577775	1.48462	2.89947	-1.7486	1.25517	0.442966	0.454362	0.51577	-0.365221	-1.35072	0.921351	0.15667
0.457367	0.239601	0.239601	-1.29471	-1.29471	0.239601	-0.276354	-4.54775	0.280791	-0.469039	-0.282693	-0.58164	-2.55918	-1.26734	-0.00499123	-4.31136	-0.144278	6.31381	-1.40159	-2.82696	-3.12287	0.0556832	-0.114223	0.0986551	-1.08355	0.595597	0.919677	0.172755	0.526145	-0.426517	2.40431	4.40561	-0.387201	0.301709	-0.387201	-0.0874877	-0.811398	2.16268	0.0246682	0.812547	2.04474	1.21544	-3.71286	5.13766	-2.1566	-0.368979	-0.0566503	-0.595186	-2.01371	0.364615
0.222028	0.369903	0.369903	0.387504	0.387504	0.369903	1.55641	-1.21484	-0.620496	-0.277714	-0.242108	-0.35164	-0.903689	0.313651	0.631922	-1.17945	-1.29479	4.06138	-0.0533295	-1.05492	-5.17321	0.567411	-0.199723	-0.553656	-0.416431	-0.208836	-0.660433	0.213569	1.53414	-0.562088	-0.117953	1.56485	-0.268838	-0.91972	-0.268838	-0.241935	-1.99174	2.42593	0.0486342	0.923757	1.34205	-2.42359	-0.332069	1.03875	-0.0271511	-0.131527	0.337718	-0.44835	-0.630652	-1.05399
-1.02879	2.47933	2.47933	-0.281527	-0.281527	2.47933	1.04326	-2.59764	-1.36346	-0.99421	0.504263	2.21167	-3.07343	-1.34023	1.05533	-1.03688	-1.87245	7.38057	-0.490198	0.354936	-2.26877	-0.303166	-0.266406	-1.67061	-1.23936	-0.244276	-0.174645	1.51668	1.01421	-0.677333	0.157667	6.26729	-1.57659	0.26515	-1.57659	-0.745321	0.304067	2.04909	0.521157	1.88553	2.98103	0.294345	5.12989	1.34198	0.35721	-0.501747	-0.848919	0.01507	-0.740142	0.0204252
-0.468245	0.236111	0.236111	0.170962	0.170962	0.236111	-0.24054	-5.3208	-1.66212	-0.448355	0.232407	-1.53507	-4.10576	-0.305004	-1.44192	-1.18778	-1.02228	10.3264	-1.24246	0.745935	-2.41188	4.72431	-1.00674	-0.178566	-1.35818	0.126065	-0.59	0.114051	0.000525675	-4.23034	1.47453	8.23701	0.344236	-1.07585	0.344236	1.19598	-0.358495	0.462343	0.641223	0.672974	1.17284	-0.458605	-0.567495	0.818261	0.710502	-0.818133	-0.439961	-0.828692	2.11056	1.98516
-1.91826	-0.325306	-0.325306	-1.19885	-1.19885	-0.325306	0.402667	-1.69766	-1.55319	-0.474812	-0.355913	-0.0456604	-3.44155	-3.1555	2.13637	-1.51231	-0.110696	2.99664	0.010194	4.80264	-0.741555	1.22259	0.283829	-0.450828	-0.745631	0.530577	-0.417077	0.818433	0.444911	-0.345733	0.613969	5.68472	-1.06528	-1.25012	-1.06528	1.75329	0.0440753	0.755723	0.229996	3.20446	3.40332	-0.545369	0.300735	2.0671	2.58135	-0.0275294	0.0585926	-1.40943	-0.125528	0.454866
-1.13659	0.162231	0.162231	-0.122448	-0.122448	0.162231	-0.459019	-3.0054	-0.616515	-0.0728567	1.64949	-0.0766583	-1.95754	-0.799067	-0.799294	-2.72183	-3.30356	2.27027	1.24706	0.604275	-4.86976	0.199029	-0.186947	-0.150848	0.296892	0.0431394	-0.361608	2.5025	1.60481	-0.21266	0.979711	4.5644	-0.471781	0.0678936	-0.471781	0.673356	0.453932	0.155729	0.480051	2.57453	2.54625	-0.204069	-0.86033	1.59401	-0.749551	1.2568	-0.288946	-0.274382	-1.40151	0.373933
-1.509	1.83167	1.83167	-0.941267	-0.941267	1.83167	-2.66859	-4.3613	-1.83576	-0.183821	2.20343	-0.559981	-4.64261	-1.65897	-0.773589	0.894174	-0.266026	1.4158	0.242541	1.76506	-3.56355	0.297947	-0.307475	-1.75237	-0.864319	0.833642	-0.932009	-0.0667529	0.994706	-0.28394	-0.224664	3.71453	-5.41919	1.5062	-5.41919	-0.157114	0.170473	1.73496	0.314952	0.56043	4.96293	-0.403474	0.175369	0.0703467	3.8677	0.129217	-1.54988	-0.820803	2.90355	-0.642976
-0.799943	0.227212	0.227212	-2.30647	-2.30647	0.227212	1.03426	-0.0817598	-0.10519	0.371416	2.145	-2.17705	-5.17252	-1.67332	0.26281	2.37965	-0.289263	4.7426	-1.05192	0.223438	-0.779638	0.920258	-0.146097	0.495248	-0.775089	-0.477641	-0.52405	0.0483022	3.75605	-1.36765	0.575007	3.94836	0.0070872	-0.262218	0.0070872	2.6873	-1.72461	0.190577	-0.376885	1.63441	1.98564	0.620802	6.41424	1.20333	0.961041	-0.118013	-0.284084	-0.987314	0.343144	-0.27021
-3.22807	0.0614767	0.0614767	-2.69933	-2.69933	0.0614767	2.46308	-3.24528	-2.74478	1.36697	4.42656	-0.34063	-6.49223	-3.64285	-2.30187	-0.319122	-1.39312	9.00814	-0.934751	8.62805	-2.16325	2.01845	-1.85934	1.34367	-0.847655	0.85792	-0.0223552	1.49905	2.38202	-1.9004	-1.00482	3.94027	0.662727	1.24445	0.662727	0.161463	-0.342215	1.02185	0.249737	-0.0160229	1.2323	-0.964477	-0.0522587	4.20281	4.26122	-0.614596	-0.0857732	-0.0946919	-1.2213	0.929512
-1.06266	0.483893	0.483893	-0.906	-0.906	0.483893	0.388142	-3.15201	-1.18604	0.18751	2.06554	-0.504955	-3.66517	-1.5445	-0.259592	-1.24617	-0.557409	3.35493	-0.396762	1.40488	-2.31753	-0.529284	-1.10886	0.14625	-0.942429	1.24265	-0.0506075	-1.01451	0.87671	-0.288459	0.190812	6.17257	-0.393545	0.0772956	-0.393545	0.427299	-1.52035	1.33758	0.489485	0.242003	3.5858	0.349822	-1.41673	2.6961	0.753949	-0.858138	-0.231905	-0.854964	-4.74659	0.467014
-0.530682	0.856833	0.856833	0.107945	0.107945	0.856833	-0.36485	-3.99615	-0.366111	0.520445	-0.0188642	-0.321756	-2.14034	0.17889	-0.0376843	-4.14457	-0.338121	7.04974	-0.235278	2.4089	-1.9924	0.290571	-1.60956	-0.95428	-0.638883	0.647772	-0.315918	-0.328098	0.97142	0.481129	0.218454	1.28006	-1.87413	-0.355091	-1.87413	0.897176	-0.893595	3.80994	0.214815	0.506022	1.09257	0.0705707	-0.617941	2.07972	1.7593	-0.160744	-0.0619153	-0.620559	-1.58423	0.487812
-0.454768	0.944225	0.944225	-2.15583	-2.15583	0.944225	1.46881	-6.30201	0.477704	0.188899	0.206117	-0.403448	-2.57551	-1.35111	-0.877474	-0.959727	-1.38063	2.9136	-0.794464	4.01706	-1.33953	-0.300079	-0.986957	-0.208465	-0.817404	0.0852862	-1.013	1.08162	1.33234	-2.43536	3.68989	0.81417	-0.538158	0.898311	-0.538158	0.779052	-3.73744	0.861785	0.0711833	2.42643	1.38584	0.0330595	0.190343	1.41229	1.44468	-0.0330999	-1.08314	-2.24208	-2.25177	0.806095
-2.05355	1.80096	1.80096	-2.59075	-2.59075	1.80096	-1.15816	-2.36299	0.909049	1.37276	1.04843	0.424815	-5.57721	0.755267	0.240417	-0.798197	-0.443672	9.81287	-0.463242	3.52625	-0.0510789	2.12223	-0.0375496	0.100678	-0.635929	2.45216	-1.2687	0.194055	2.56131	-0.156153	-0.0665486	2.01822	-0.524497	0.810789	-0.524497	-0.179469	-2.50884	0.555832	-0.744116	2.9823	1.14364	0.073508	0.0585711	1.88608	0.459862	-0.944917	-3.1303	-0.429605	1.03256	1.36561
-0.092732	1.01605	1.01605	-0.167856	-0.167856	1.01605	0.282722	-0.865089	0.120936	0.278757	0.774945	-2.41896	-1.1509	0.101587	0.915377	-3.47775	-0.753426	5.95469	0.0211548	0.210671	-2.74694	0.662111	1.0144	-2.17429	-0.181164	1.58026	-1.43755	0.526006	6.0775	-1.12502	0.282486	2.74098	-0.354324	0.599827	-0.354324	0.36569	0.42921	1.01843	-0.060568	4.27012	2.85228	-0.756089	1.24471	1.52575	0.813636	0.201135	-1.04507	0.495214	0.797428	0.254967
-0.0633965	-0.179027	-0.179027	-1.91591	-1.91591	-0.179027	-0.927521	-1.8222	2.23279	0.459572	1.07855	0.266208	-1.81459	-0.830558	0.847502	-3.90673	-0.23729	6.94337	-0.825896	0.778921	-3.03354	-0.356419	0.0406154	-0.106417	-0.979942	-0.180034	-0.10191	-0.437285	0.966364	0.364137	0.908199	5.06453	-2.30563	0.502471	-2.30563	0.242254	-0.711025	1.30705	1.02708	-0.252049	1.87029	-0.438147	0.11783	4.79072	-0.992477	-0.220346	-0.158599	-0.896994	-0.380192	-0.294363
-5.859	-1.32955	-1.32955	-6.05759	-6.05759	-1.32955	0.0605454	-8.81092	0.783781	3.60086	0.4283	-1.25097	-1.84606	-3.83746	-0.480982	-0.399797	-0.583822	5.49337	-3.45169	7.04121	0.70677	0.244973	-0.639459	0.10807	-1.63965	1.25132	-0.880541	2.75735	3.1583	-1.00181	-0.175616	11.8442	-3.48231	-0.0510667	-3.48231	0.962741	-2.7037	1.15615	-0.658184	0.455685	0.529481	-0.598013	0.988823	1.72597	-1.9296	0.115221	0.0795623	-2.27453	4.24554	-0.452243
-0.944226	1.62941	1.62941	0.0759368	0.0759368	1.62941	0.82348	-4.62406	-1.21776	-0.43118	-0.188731	-2.13596	-3.30333	-1.23816	0.255869	-0.412189	-2.13881	3.9397	-1.41383	-0.882878	-5.35762	-0.931392	0.157826	0.481516	-0.623039	1.06779	-1.68809	1.00961	0.642162	-0.382888	0.522586	2.68122	-0.941993	0.415461	-0.941993	-0.220312	-2.66458	1.48517	0.416869	3.03008	3.61385	-1.42802	-4.81703	1.5096	-1.32759	0.130267	-1.06244	0.662289	-4.98788	0.315473
-2.46204	0.839415	0.839415	0.499281	0.499281	0.839415	-0.073	-0.147864	-1.28072	-0.0747076	1.78756	-2.76048	-3.17696	-1.54425	0.571803	3.12464	-1.87551	3.16521	-0.00662512	1.07649	0.155205	1.44972	0.259619	1.09715	-0.0490619	0.142257	-0.218567	-0.56617	2.19733	-1.38234	0.392475	1.15055	-1.04959	-0.634187	-1.04959	1.03668	-1.69428	-0.404162	0.0854528	3.66799	6.48296	-0.38377	2.00424	3.0872	-0.48371	0.214307	-1.14558	-0.2399	-0.557719	-0.213812
-1.80171	-0.462354	-0.462354	-0.298215	-0.298215	-0.462354	3.5067	-3.05628	-5.14498	1.08123	0.252984	0.0912894	-4.83167	-0.202252	-0.146498	-1.38268	-1.61259	9.88976	-0.175009	3.44817	-3.48944	1.13076	-0.600871	0.962519	-0.162365	0.078966	0.25915	1.37408	0.291196	-1.24157	0.264857	9.8899	-0.315931	0.564209	-0.315931	1.08703	-2.20889	2.30892	0.986638	-0.387821	0.676255	0.142024	-0.541628	2.10948	2.42309	2.65788	-0.246763	0.99631	0.830783	2.19366
-0.588627	0.98614	0.98614	0.789981	0.789981	0.98614	-0.770061	-5.3711	-3.05038	-1.16588	-0.314294	0.403293	-7.07484	0.13621	1.14037	4.46532	-2.46161	1.3436	-0.454896	-0.221074	-1.14039	0.086205	-0.7488	1.70886	-1.68176	0.441687	-1.37509	1.32557	1.98242	0.323484	0.181931	3.96903	0.443015	-0.707418	0.443015	-0.516231	-0.0522406	0.0612957	0.168774	0.924894	1.18065	-1.50361	-0.169013	4.68006	-0.266249	-0.87566	-0.118392	-0.136229	2.56872	-0.271417
-0.624608	-0.107023	-0.107023	-0.289613	-0.289613	-0.107023	0.926984	-5.89971	-0.531488	0.507961	-0.0758423	-1.32515	-2.38762	-2.32875	0.586396	-1.66456	-0.363435	10.1356	0.226846	0.59686	-1.03383	0.106886	0.551141	0.83204	0.211808	0.449985	-0.844168	0.512113	2.14023	-0.667598	0.928182	5.64133	-0.098952	-0.465892	-0.098952	0.460312	-0.0760286	1.08126	0.971576	0.879705	1.40577	-0.438104	-0.604097	4.64508	0.768329	1.54797	-0.107858	-0.318498	-2.44745	0.620076
-1.03334	0.117531	0.117531	-1.51104	-1.51104	0.117531	1.73686	-3.65815	0.223368	-0.602014	-1.10174	-0.420449	-1.62979	-1.74918	-0.340865	-1.03374	-1.20656	3.75815	0.623382	0.367778	-0.869155	-0.812623	-1.06405	-0.695548	-0.904801	0.497608	-1.06194	0.584246	1.56319	-2.82245	0.335999	1.9415	-1.80937	-0.465404	-1.80937	0.0820318	-0.845568	1.68859	-0.127418	1.26338	2.51773	-0.679258	-0.536937	1.62375	1.28748	0.268424	0.0599488	-0.253835	-0.773778	0.739814
-1.42401	0.568061	0.568061	-1.07321	-1.07321	0.568061	0.796413	-1.68989	-0.609127	1.70474	-0.899296	-1.12776	-2.68954	0.158848	0.616214	9.42157	-0.685025	2.23416	-1.38808	1.95347	-3.9859	0.639788	0.158042	-1.11863	0.072654	0.0752551	-0.259494	1.40993	1.08345	-0.218547	0.622588	1.46285	2.16037	0.701121	2.16037	0.89422	-0.984835	1.13721	-0.714601	0.6654	0.792728	-0.534832	-0.788683	2.24512	-0.681928	2.27996	-0.784443	-0.804265	0.465505	0.481742
-4.602	-0.0691696	-0.0691696	-2.16794	-2.16794	-0.0691696	2.78055	-6.29862	-1.10041	-0.760154	-0.828512	0.0141923	-3.08793	-1.09694	0.53092	-2.4914	0.0578837	10.9626	-3.86516	7.9646	2.86748	-0.105695	-0.413253	-0.886393	-0.552667	1.62454	-1.77844	3.39033	2.42896	-2.21801	-1.76798	9.76228	-0.524694	0.674393	-0.524694	5.13403	-1.4941	1.12086	0.145281	2.2578	2.06552	-0.18707	2.61939	1.81379	0.0255141	-0.377648	-0.409674	-0.723012	0.736201	0.321116
-1.36588	1.01531	1.01531	-0.849668	-0.849668	1.01531	1.05705	-3.63187	0.0771432	0.101076	3.98251	-0.299419	-7.60232	-2.48137	-0.344098	-3.3114	-1.05335	7.82867	0.270817	3.95739	-0.334026	1.58159	-1.45157	-1.287	0.0190488	1.45019	0.601513	1.67573	3.68117	-1.0049	0.265611	1.22398	-0.0212845	-0.0910203	-0.0212845	0.350663	-2.84809	0.0980445	-0.111982	0.37774	2.48858	-0.223339	4.54942	1.22527	0.125263	-0.764606	-0.628058	-1.10956	-1.22099	1.50104
-0.40188	2.68936	2.68936	-2.43084	-2.43084	2.68936	1.21791	-2.95223	-1.37338	-0.434784	0.771045	-0.0196678	-6.25977	-0.763783	-0.911468	0.342786	-1.41401	5.75134	-0.463767	0.803123	-1.03563	0.90593	-0.196916	-0.152665	-1.96712	-0.503226	0.00259438	1.20092	1.92051	-1.93814	0.77741	1.85684	0.398594	1.81474	0.398594	0.855807	-2.74076	0.350171	-0.260027	4.87968	2.7202	-1.37178	-3.50962	0.64869	0.535386	0.438321	-0.492859	0.295092	-1.39774	0.0250974
-0.480328	0.805255	0.805255	-0.731091	-0.731091	0.805255	-0.241727	-3.452	-1.23229	0.172076	-0.111632	0.565421	-1.80267	-0.39235	1.70281	-0.790578	-1.89642	4.82892	-0.365132	4.61255	-0.908721	1.79609	0.155797	-0.221976	-1.14609	0.184973	-0.614112	1.02572	2.53628	-0.609377	0.856401	4.38801	-1.61129	1.34074	-1.61129	0.109426	-0.651886	1.9911	-0.310966	0.00690271	2.17558	-0.119699	0.830893	2.3594	0.0145527	-0.840521	-0.348056	0.259148	1.22712	-0.200546
-0.166473	-0.573609	-0.573609	-1.33128	-1.33128	-0.573609	0.0709473	0.0062508	0.306556	-0.680219	-0.616486	0.238988	-5.54868	-2.61698	0.393759	-3.21199	-0.0102717	2.72477	-0.0874663	2.25453	-2.83048	0.561338	1.21538	0.0646731	-0.549673	0.138477	-0.785253	0.664573	3.82164	-1.85891	0.311944	4.61948	0.028303	0.252033	0.028303	1.12435	-0.92741	1.80857	-0.550918	0.180266	3.42228	0.161593	-0.123962	2.39955	-0.819299	-0.916747	-0.236785	-0.706529	-0.201439	-0.0726365
-0.803108	-0.276058	-0.276058	-1.72288	-1.72288	-0.276058	-0.397425	-1.84021	-1.38082	-0.183855	0.0877806	0.01362	-4.01111	-1.22781	1.33163	-4.06658	-1.11147	10.0293	-1.2795	2.84725	-2.58888	-0.727556	0.482718	-0.128632	-0.997214	1.75841	-0.923562	-0.756669	0.716815	-1.84237	3.53626	1.8179	-0.675763	-0.466622	-0.675763	0.205057	0.101714	0.687366	-0.223743	0.000653761	4.48975	-0.0579642	-0.564119	1.06518	2.22388	-0.837202	0.0425493	-0.441006	-0.0407284	0.869216
-1.94093	0.645916	0.645916	-1.61759	-1.61759	0.645916	0.798402	0.53155	-0.924422	0.308184	1.98193	0.106878	-2.45182	-1.58537	1.79668	-0.710093	-0.739036	7.00212	-0.32374	2.08232	-1.34008	0.793937	0.457753	0.602983	0.461598	0.792872	-0.851203	0.14962	4.64839	-0.0157861	1.95022	5.90356	0.233377	2.40103	0.233377	0.575054	-1.53291	0.913619	0.844569	1.57712	1.19415	-0.0241369	-0.139972	1.27937	0.923117	0.101151	-1.50483	-1.05917	0.00824698	-1.06793
-0.769343	-1.14305	-1.14305	0.604182	0.604182	-1.14305	0.199605	-3.7954	-0.397045	-1.64965	-1.14419	-1.94648	-2.77092	-1.73819	-0.173865	-1.16175	-1.41868	6.162	-0.19155	0.18303	-0.95529	1.43033	-0.406014	-0.44267	-1.52578	0.363725	-0.0144102	0.604982	1.22474	-0.547061	0.250023	4.62695	-0.0545911	0.145676	-0.0545911	1.20324	-1.69939	4.31382	0.0450315	0.118184	1.81669	-0.90018	-2.02362	1.24295	-0.213269	-1.42601	0.203125	-0.205991	-0.108242	0.183435
-0.719187	4.47729	4.47729	-1.90861	-1.90861	4.47729	-1.18498	-1.91792	-0.401999	0.737465	1.91787	-1.58627	-5.05067	-2.06518	-0.665891	2.31147	-1.91502	2.77885	0.492082	-0.0494209	-4.3442	0.965649	-0.554657	-1.04951	-1.67565	0.504912	-0.137771	0.401879	2.67659	0.176695	-0.22695	8.00385	-1.152	1.95925	-1.152	1.05697	-1.00422	0.27004	-0.177096	6.55394	3.43922	-2.53187	-0.773537	0.553359	0.122759	-1.23083	-0.972882	-0.295294	7.64125	0.281159
-0.0999464	0.114836	0.114836	-0.238104	-0.238104	0.114836	0.477244	-2.83637	1.22818	-0.174187	-0.10483	-0.981747	-4.69007	-1.16399	0.207869	-2.17272	-1.34064	5.65771	-0.484446	0.488877	-1.34158	-0.522946	-0.876425	-0.707473	-1.60227	0.8392	-0.1433	0.23944	0.860812	-0.631224	0.868804	4.39204	-0.762031	1.38622	-0.762031	-0.747313	-3.48659	0.494635	0.759597	0.847271	6.82849	-1.00008	-3.04882	2.9912	-0.00761299	-1.67872	0.17772	-0.17878	1.71568	0.416601
-1.34036	1.54654	1.54654	-0.599096	-0.599096	1.54654	0.754941	-3.06415	0.31199	-0.33779	-1.47297	-1.80009	-2.41402	0.522933	0.599647	-0.114466	-1.14619	9.94079	0.658789	6.21976	-4.89727	0.72866	0.116694	1.10008	-0.337825	0.709362	-0.357286	0.887264	1.38035	0.460247	-0.286545	3.9283	-0.0239201	-0.736937	-0.0239201	1.61325	-1.28541	4.95187	-0.576627	-0.376115	5.12523	-0.880655	0.28428	0.919214	2.25054	-0.106876	0.157389	-0.361658	1.36114	0.343734
-2.88623	1.71686	1.71686	0.535697	0.535697	1.71686	-0.0417079	-4.01573	-1.91493	-0.227936	0.113132	-2.96669	-6.00502	-0.100537	-0.230524	0.161919	-1.39082	2.81979	-0.0127967	6.31991	-2.19151	1.18724	-0.536063	1.39968	0.0156763	0.385479	0.058693	1.1499	2.92817	-3.10162	0.408521	5.77153	0.317379	-1.23047	0.317379	0.492381	0.520091	0.332563	-0.0312889	0.864344	1.06568	0.381038	-0.595128	1.67943	0.774536	0.226308	-1.30158	0.0375303	1.30284	-0.0150022
-0.124924	0.280307	0.280307	-0.710514	-0.710514	0.280307	-0.0544138	-2.54226	0.612222	1.3241	-0.257979	-2.33193	-7.24084	-2.3245	-0.0969432	0.929086	-1.88773	4.63792	-0.331531	0.844749	-1.11423	0.401396	-1.27411	-0.0405814	-0.522937	1.08679	-2.09657	0.0552894	1.65357	-1.40821	-0.533868	2.5667	-0.816632	-0.204422	-0.816632	0.388812	0.0643418	0.60263	0.580239	1.28232	1.78914	-0.479043	2.6123	0.520351	3.19291	0.572675	-0.328979	-0.666971	-1.10893	-0.426185
-0.0376511	-0.139411	-0.139411	-1.53865	-1.53865	-0.139411	-0.455605	-2.92046	0.389692	0.553096	1.4163	-0.987344	-4.75443	-1.04505	0.37446	-0.243217	-0.894239	3.06112	0.479889	2.99768	-4.92224	-0.0766679	-0.874811	0.165827	-0.622534	4.43844	-0.45364	4.15005	3.34736	-1.73805	-0.0066361	4.74804	-0.0648768	-0.0746089	-0.0648768	-0.405291	-1.20316	1.06897	-0.293097	0.87195	4.00451	1.01388	-0.267282	6.30041	0.411034	-0.831313	-1.22003	-0.355938	-0.285066	0.0671611
-7.46125	-2.29342	-2.29342	-4.79615	-4.79615	-2.29342	1.24394	-4.77836	0.702086	3.24456	-0.127032	-1.2796	-3.36126	-1.71136	-1.49711	-0.162411	-0.589646	3.33303	-0.237435	12.7092	0.870255	1.30843	-2.50779	-0.695933	-0.985628	1.65084	-3.24196	4.59583	2.33148	-2.10994	-0.545922	14.8357	-1.24397	0.340195	-1.24397	0.223838	-1.31114	0.510534	-1.66786	4.87638	0.846424	-0.261488	0.157414	0.652242	-0.438435	-0.0658352	-1.03734	-1.99053	6.86108	0.0515731
-0.184442	0.485747	0.485747	-1.96552	-1.96552	0.485747	1.00993	-4.93996	-0.607813	1.02962	0.303665	0.711144	-0.782904	-0.966841	-0.2465	-5.4241	-0.604199	5.36765	0.192257	-0.728471	-2.85038	-0.0956141	-0.11986	0.10784	-0.547573	1.09233	-0.436454	0.588681	1.85648	0.939842	0.0775438	7.3701	-0.364536	-1.99052	-0.364536	0.422918	-0.32391	2.97556	0.218144	0.112929	1.42723	0.534491	1.26433	2.28874	-0.286688	-0.479665	-0.738149	-1.48636	-0.51977	-0.952126
-0.981767	2.18889	2.18889	-3.74874	-3.74874	2.18889	-0.508491	-5.11463	-0.371495	0.544334	1.64362	-0.0190739	-3.54676	-0.902759	-0.878289	-0.0195647	-0.538292	5.22574	-1.2567	0.718974	-2.35363	4.02043	-0.456159	0.400384	-0.380764	1.14219	-1.19557	0.612314	-0.520273	-0.744033	0.0986155	3.52811	-2.14103	-0.25852	-2.14103	2.10424	-0.770159	1.74844	0.553919	-1.34414	0.332836	0.838468	-0.295102	1.74601	-0.729736	-0.701674	0.311887	-0.427029	1.25278	-0.586717
-2.06045	3.94499	3.94499	0.656546	0.656546	3.94499	-0.11229	-1.31693	-2.44676	-0.442216	-0.359041	-3.10365	-3.31476	-1.75441	-0.187328	5.057	-2.00842	1.76574	-0.533239	1.6325	-3.39464	3.58122	-0.613774	-0.619968	0.441722	3.43626	-1.37298	1.04991	3.29951	-1.9973	-0.180462	4.33902	3.09223	0.91075	3.09223	1.60767	-0.792002	-0.455797	-0.489164	3.95811	2.46966	-1.07694	-0.778591	1.80942	0.856947	0.377583	-3.093	-0.101624	-0.318671	0.278418
-0.417224	-0.646873	-0.646873	-1.11158	-1.11158	-0.646873	-0.718079	-2.33499	-1.33838	0.464621	-0.54197	-1.60874	-5.61966	-1.33341	0.104057	0.0177105	-0.763815	3.33121	-0.511592	0.482792	-0.322498	1.31654	-1.19648	-1.41151	-1.54754	1.0951	0.110412	1.50251	1.34422	-0.264165	-1.3546	8.61362	0.057374	0.914108	0.057374	1.04018	1.23101	2.3551	-0.728021	-0.116556	3.43234	0.732287	4.82495	1.90562	3.04741	0.00941151	-0.02687	-2.27155	0.191844	2.15814
-0.00296228	-0.599782	-0.599782	-1.25386	-1.25386	-0.599782	-0.0321181	0.304839	-0.708302	0.333571	0.415896	-1.18906	-4.86479	-1.65461	-1.30094	0.11965	-0.292058	6.116	-0.475785	2.21784	-3.46196	0.865077	-1.27474	-1.68508	-0.356198	0.1299	0.380158	2.40387	6.78469	0.409435	0.0629645	5.07082	0.958645	-0.0741854	0.958645	1.81944	0.281225	1.17237	-0.38501	1.25859	1.88698	0.323726	0.33412	1.32396	1.83589	-0.805996	-1.02645	-0.0755205	0.01428	0.0435501
-0.756446	0.516911	0.516911	-2.1884	-2.1884	0.516911	0.0877179	-1.21678	0.588601	0.00467283	0.672272	0.617624	-2.13585	-2.18819	-0.625647	-2.21067	-0.813774	4.622	-0.0652158	0.186753	-3.27557	0.791711	-0.562617	-0.28556	-0.560044	0.461204	-2.41823	2.00758	0.641632	-0.916935	0.801862	4.76787	-1.59051	0.147849	-1.59051	1.3926	-3.02945	1.05102	0.117951	1.8507	2.14425	1.7351	6.07323	2.3038	-1.45375	-0.249729	-1.26938	0.18553	-0.577579	-0.467913
-1.32789	2.39326	2.39326	-1.4474	-1.4474	2.39326	-0.540784	-0.64841	-1.53418	0.359899	-0.0621258	-0.99152	-4.66565	-2.92835	-0.336013	0.160049	-2.19391	7.23406	0.0678908	1.31802	-4.38682	1.8949	-0.273515	-0.0729672	-0.907286	1.64143	-2.23222	0.140282	4.16488	-0.910123	0.176907	5.59308	-2.16579	0.0360483	-2.16579	0.894984	-1.91051	-0.299112	-0.281092	1.75289	2.42709	-0.423882	2.06582	3.19707	0.6512	0.783817	-3.3064	-0.140985	1.15723	0.942454
-0.370167	-0.0453644	-0.0453644	0.143764	0.143764	-0.0453644	0.320735	-2.50384	-2.15652	-0.269625	-0.6482	-0.512651	-3.87167	-0.949991	0.303013	0.449019	-0.833475	5.18749	-1.95858	4.88527	-0.763705	0.999596	-1.16998	0.177316	-1.38765	0.748357	-0.266364	0.977738	4.05289	-0.713658	0.832736	5.24311	-0.223674	-0.000268237	-0.223674	0.54736	-0.418162	0.509328	0.590785	0.504948	2.42255	-1.04923	7.65606	0.569675	0.630066	1.61295	-0.348109	-0.795078	0.153583	-0.227198
-1.29558	1.06325	1.06325	-1.52468	-1.52468	1.06325	0.0966694	-1.50397	-0.302164	-0.25832	-0.907172	-1.07809	-4.9196	-1.48156	-0.266349	-4.13937	-0.828115	6.16869	0.947706	0.0648191	-1.99681	-0.305161	-0.776948	-0.77144	-1.49099	0.491557	-0.426468	-0.162549	2.57874	0.135811	0.0397783	5.96298	0.808078	-0.0248913	0.808078	0.0262835	-0.301986	0.929218	0.20084	-0.611353	1.08478	0.932086	-1.19266	1.15046	0.367301	-0.336639	-0.332183	-0.834675	0.132619	1.4224
-1.16097	0.826156	0.826156	1.21253	1.21253	0.826156	-1.5208	-2.60644	-2.76186	0.0067675	-0.299845	-1.6659	-7.06516	-0.614326	-0.312591	-1.07794	-1.56174	9.43145	-0.37565	1.70395	-1.8217	2.37112	-1.32255	-0.139032	-0.552161	-0.242281	-0.051434	2.43584	2.09515	-0.697439	0.069525	3.9475	2.23457	0.280056	2.23457	1.74902	-0.188068	-0.91286	0.621447	2.58352	0.992705	-0.0608077	1.62901	0.933373	1.14247	-0.173281	-1.04864	-0.0347676	2.92233	1.15845
-0.58035	0.930432	0.930432	-0.171119	-0.171119	0.930432	-0.688732	-3.66044	1.0062	-0.392539	0.310397	-2.41108	-5.079	1.06742	-0.645291	-1.94411	-0.55795	5.85141	0.440015	2.36474	-1.62384	1.81213	-0.974513	0.883981	-0.475118	-0.216322	-1.22866	1.95694	0.937043	-1.42679	0.143204	3.69868	0.240996	0.844249	0.240996	1.56123	-0.686302	0.0931706	0.0550385	0.940247	5.87836	-0.0123631	0.887457	0.89193	4.66093	-0.360963	-1.69123	0.406916	-0.0543673	0.00366702
-0.260065	0.762755	0.762755	-1.92228	-1.92228	0.762755	-1.81966	-3.18027	-2.85714	0.347507	-0.936438	-1.54696	-7.22796	-2.03062	-1.17685	2.48976	-3.01435	3.11146	-0.376355	4.24555	-1.96327	1.29437	-2.90642	0.384983	-1.08808	-0.241102	-0.203917	1.01285	1.48032	-3.59625	-1.65165	4.97335	-0.692146	-1.65515	-0.692146	0.62503	0.790238	-0.162686	-0.395765	5.45711	0.847932	-0.842776	1.50606	2.39194	0.988621	-2.01789	-1.19286	-0.771399	-0.396888	0.0827603
-0.0287406	0.911608	0.911608	-0.216239	-0.216239	0.911608	1.38279	-2.4712	-0.0414393	-1.32924	0.471473	-0.113423	-9.30874	-1.00741	0.708399	0.0313988	-0.224946	3.84514	0.0188777	2.34615	-1.60684	0.979928	-0.300527	0.885518	-1.44423	0.570962	-0.974803	1.46362	2.98286	-0.392506	1.95306	7.32778	0.222296	2.27864	0.222296	0.918151	-0.0657882	2.21204	0.466952	0.0261858	2.61977	-1.1446	0.546314	2.07702	-0.367994	0.72	-0.65987	0.274442	0.496919	-0.0321972
-1.26154	0.946438	0.946438	-0.489301	-0.489301	0.946438	0.420057	-2.07286	-0.0617131	-0.935496	0.944955	-0.300541	-0.293393	-2.4742	-0.164944	-0.88804	-1.16617	5.3445	-0.487631	-0.97411	-4.97945	0.73297	-1.26765	-1.03699	-0.226042	0.993315	-1.11134	0.64158	1.68982	-0.65738	0.052028	4.31514	-0.615883	1.09761	-0.615883	0.788316	-1.83354	1.21503	0.0332397	2.58753	1.87709	0.280911	-0.0369821	5.86998	-2.31806	0.0299867	-0.194415	-0.582665	-1.48594	-0.00426864
-0.859845	1.61772	1.61772	-2.20418	-2.20418	1.61772	1.42489	-1.28938	0.588783	0.244285	0.219201	-0.939097	-3.01433	-2.35542	1.54161	-3.34297	-0.90865	8.11656	-1.13136	6.34015	-0.895369	0.626864	-0.0878555	0.0179866	-1.26998	0.744155	-0.810988	-0.867422	0.455086	-0.237881	0.397195	7.99698	1.65429	-0.841019	1.65429	1.20639	-1.95337	2.76326	-1.00932	0.214018	2.12572	-0.608119	0.880292	1.49314	-0.0131587	-0.187804	-1.97626	0.794501	-0.935126	-0.301145
-2.75593	0.424403	0.424403	-0.725402	-0.725402	0.424403	-0.310344	-2.5586	0.708002	-0.123141	-0.249671	-1.15657	-3.33644	-0.48717	0.869473	-3.7361	0.0355246	6.17014	-0.614988	1.36565	-3.8969	1.27186	-0.228918	0.11588	-0.957299	1.1835	-0.523262	-0.149337	0.0293746	0.0427417	0.527567	3.22252	0.835179	0.489684	0.835179	0.243426	0.321762	1.32991	0.776769	0.571597	2.42002	0.158807	-1.57326	1.79616	-1.07285	1.44436	0.165563	-0.731334	0.0821899	0.119809
-1.56291	0.172302	0.172302	-2.37182	-2.37182	0.172302	2.16679	-2.89243	-0.489345	1.08089	0.224177	-0.206536	-1.11089	-2.7117	-1.67759	-2.7737	-0.208576	3.51004	-0.609871	0.246142	0.231164	-0.267642	-0.542439	-0.253646	-0.860442	0.716144	-1.82189	-0.285433	2.94199	0.00390095	1.82754	3.80347	-2.4902	1.63013	-2.4902	-0.345462	-1.90168	1.75622	0.234857	1.27926	3.03772	0.556863	0.0291896	2.98036	-0.337121	-0.283644	-0.566678	-1.177	-1.39544	0.228786
-0.310801	0.232608	0.232608	-0.288381	-0.288381	0.232608	-0.109006	-0.382318	-1.10397	-0.00214813	0.171215	-0.625944	-5.00196	-0.478301	2.90345	-2.36466	-0.196993	9.52316	2.69103	1.90581	-0.931394	0.456483	0.05172	-0.0636642	0.470881	0.0294666	-0.380485	0.238216	3.83507	-0.40561	-0.170256	4.80593	3.12749	1.12812	3.12749	1.12358	-0.882806	1.86298	0.534871	-0.287449	4.29993	-1.26226	-0.609868	1.51795	1.86385	-0.333516	-1.02016	-0.499942	0.61777	-0.20172
-0.478744	1.22448	1.22448	0.0464084	0.0464084	1.22448	-0.423968	-2.60452	-0.715675	-0.658462	-0.61613	-0.615121	-2.68394	-0.341991	-0.590672	4.6248	-1.58768	11.2057	-0.670021	0.47434	-1.17144	0.505242	-0.74612	-0.973017	-1.79586	0.925844	-1.11993	0.352812	1.11952	0.120912	0.085734	2.22526	-1.04928	-0.458485	-1.04928	2.31676	0.0805466	1.03939	-0.40588	0.691429	2.88513	0.193209	-1.1194	5.2524	0.402908	-0.0977012	-0.876249	-0.233782	-0.338026	-0.518187
-1.21897	0.959816	0.959816	-1.92074	-1.92074	0.959816	0.430573	-2.72264	1.1722	0.178619	0.519145	-0.12134	-8.43119	0.105259	0.229769	-0.348623	-1.26936	5.27554	-0.894987	1.84966	-0.0237135	3.246	-0.877719	0.54714	0.784365	-0.201174	-0.418151	0.864208	3.04611	-1.51265	-0.620668	2.74691	1.2849	1.44292	1.2849	0.341953	-1.34466	-0.519485	0.219914	-0.341548	3.56702	-0.0694943	-0.0209367	1.7601	-0.41851	0.110041	-1.0477	0.124282	-0.182199	1.87335
-4.53408	-0.317913	-0.317913	-6.88973	-6.88973	-0.317913	-0.725474	-1.50431	-3.50521	0.0993309	4.64639	-0.161942	-3.22602	-3.15388	-2.72043	-1.01579	-1.08265	6.21891	-0.0881486	8.4129	-2.98777	2.22926	-1.13028	0.00485746	-0.641062	1.4498	-2.11093	0.92941	1.03933	-0.0438192	0.128106	5.81845	-0.336099	0.0472252	-0.336099	0.223168	-0.720542	1.33196	0.271406	0.507665	2.0405	-0.0865778	-0.234014	2.16932	1.29252	-0.602968	0.473532	-0.702246	1.02222	-0.961499
-1.1137	-0.0406788	-0.0406788	-3.352	-3.352	-0.0406788	0.128695	-1.6854	-2.86447	1.58447	-1.50055	-0.288724	-2.39554	0.107773	-0.466164	-0.31227	-0.764329	3.00825	-0.264046	0.710424	-0.520303	-0.589909	-0.202415	-0.334586	-1.30202	-0.717884	-0.483632	-0.35452	1.3663	-2.21461	-1.16588	0.473158	-1.37194	-0.933567	-1.37194	-0.164345	-2.81043	0.690514	-0.293119	0.256352	2.67031	-0.012454	0.678266	3.81129	-0.644298	-0.225987	-0.864115	-2.2941	-0.576466	0.0868192
-0.994195	1.62483	1.62483	-3.43115	-3.43115	1.62483	0.190541	-2.28635	-0.27967	-0.972098	0.846593	-1.13548	-2.26987	-1.15162	-0.269644	-3.51399	-0.425248	5.0943	-0.848438	-0.134577	-0.47691	1.30285	0.459876	0.054114	-2.05834	2.96281	0.0365542	-0.0788662	1.55966	-0.111782	0.353967	1.11482	-1.59077	-0.254403	-1.59077	1.68597	-0.445325	1.29648	0.418285	-0.0496164	3.47762	-0.238125	-0.290499	1.04024	-1.32237	-1.61414	0.624041	-2.31557	-1.85434	-0.0811926
-1.85808	0.383753	0.383753	-0.773473	-0.773473	0.383753	-0.830038	-3.21603	-3.03077	0.418642	0.0892449	-0.114653	-1.5519	0.346962	0.602094	1.3557	-2.45004	3.10534	0.472742	5.41859	-4.88133	0.365063	-0.385064	-0.806444	-2.79543	-0.28636	0.130496	2.47919	2.47696	-1.75199	-1.41921	5.15636	-1.76395	0.440967	-1.76395	0.96999	-0.378228	-0.187249	-0.133247	1.24677	2.72923	0.553034	3.62662	3.44326	-0.519526	-1.2803	-0.299728	-0.816703	1.28168	-0.493651
-1.10431	1.57578	1.57578	-1.68185	-1.68185	1.57578	0.0519943	-1.57017	-0.821665	1.09075	0.80471	-0.657463	-3.17055	-1.98218	0.69787	-0.571999	-0.485213	0.579527	-0.174641	4.7121	-1.8255	-0.701367	0.160017	-1.25176	-0.0129998	0.813103	-2.16181	1.15953	1.30382	-1.33204	0.495485	3.27256	0.0207517	-1.21304	0.0207517	0.442141	-0.254173	1.09521	0.36628	5.87367	2.37537	0.239861	3.4133	2.80808	0.605503	0.566607	0.192161	0.455343	0.918618	-0.264048
0.00897777	1.14664	1.14664	-0.365716	-0.365716	1.14664	1.02947	0.0754052	0.468975	-0.528508	3.48798	-0.684817	-8.14719	-0.949983	1.76509	-1.91393	-1.43905	4.34266	-0.0229352	0.526027	-2.04076	2.27901	0.11768	-0.369558	-0.573515	1.39843	-0.205906	0.163045	0.982819	-1.71558	1.00262	1.08623	0.186723	2.23398	0.186723	0.249953	-1.37864	0.966794	0.314998	0.26086	1.07704	0.273826	1.76365	1.98267	-0.226417	-0.564589	-0.26279	-1.36511	-0.490307	0.000806325
-1.49522	0.0340783	0.0340783	-0.0222915	-0.0222915	0.0340783	0.0122083	-2.90712	-0.919393	-0.501349	-0.474253	1.12796	-6.99088	-0.995645	-0.112563	0.344394	-0.379106	6.66809	-1.42733	3.72032	-1.43468	3.19442	-0.282187	-0.998165	0.221843	0.607361	-0.739157	0.853382	0.163128	0.0571045	0.108807	3.02477	0.5744	1.09295	0.5744	1.48309	-0.85111	2.2671	-0.458923	1.66648	0.675688	-1.2575	0.784637	3.37438	1.6498	-0.985531	-0.433518	-1.24122	0.0753118	0.893327
-0.0515765	2.44762	2.44762	-0.495237	-0.495237	2.44762	-1.19458	-2.05447	-1.35966	-0.0818421	0.316714	-0.0430268	-5.7944	-1.72842	-0.22873	-0.838339	-0.322364	6.10654	-0.249523	-0.883367	-2.29874	-0.237151	-2.55278	0.0368304	0.116396	-0.748476	0.143418	-0.119494	0.525535	-1.49744	2.85266	4.76781	0.51741	0.426864	0.51741	-0.0272987	-0.761444	0.775728	0.9426	-0.884545	4.07899	-0.112626	-0.0854847	3.77486	-0.342626	-0.0706478	0.108142	-0.293583	1.41815	0.491531
-0.0652111	3.01005	3.01005	0.806969	0.806969	3.01005	0.014616	-2.49929	-1.17347	0.441699	-0.278841	-0.0783226	-6.25801	-0.525237	1.03004	-5.09766	-1.09897	5.18779	1.90225	-0.757122	-2.934	0.141291	-0.36134	0.559435	0.0293793	-0.607274	-0.203588	0.541452	5.25599	-0.0301766	-0.0544125	1.91624	0.371917	-0.3659	0.371917	1.18902	0.373507	0.581553	-0.042402	0.600085	1.49393	-0.0432001	-0.89279	2.53452	-0.281199	-0.230576	1.32546	-1.05092	-0.604871	1.57307
-0.83751	0.506989	0.506989	0.51382	0.51382	0.506989	0.308577	-0.873032	0.0113945	-0.205731	0.449387	-0.498397	-3.42653	-1.00131	-0.171173	-1.64939	-0.00971922	2.89212	-0.721585	0.595271	-4.16685	1.45109	-0.151131	-2.07669	-0.66852	-0.43964	0.0906622	2.22434	1.13201	-1.84951	-0.242887	0.234393	0.2868	1.26356	0.2868	0.206148	0.0744537	0.997495	0.226445	0.651493	1.63863	-1.86241	0.708237	1.72473	0.623577	-1.19369	-1.62793	-0.246839	1.26247	0.863149
-2.14297	0.0217248	0.0217248	-0.728529	-0.728529	0.0217248	1.02761	-3.3369	-0.426597	-0.237658	1.71868	-0.615309	-3.74737	-3.20803	-0.519269	-3.15544	-0.447407	5.23343	-0.343019	-0.874977	-2.99271	-0.0316256	-0.531539	0.205342	-0.60508	0.292021	-0.335143	-0.364906	1.06424	-0.339324	-0.219553	3.19836	-2.27311	-1.85678	-2.27311	0.716154	0.309965	0.861493	0.358655	0.214794	2.57426	0.422505	1.39208	3.53685	2.70455	-0.273196	1.52171	0.0532896	-2.27676	-0.397381
-0.265648	1.9447	1.9447	-2.00428	-2.00428	1.9447	-0.0390779	-2.95834	-0.215832	1.00393	-0.42283	-3.12722	-3.05177	-0.722114	-0.436898	-2.26339	-0.710554	5.01627	-2.54521	1.10405	-0.56864	0.959729	-0.87067	0.61951	-0.0144188	0.0503336	-1.25171	0.86282	1.47792	-0.546801	1.67184	3.76682	0.997217	0.250716	0.997217	-0.0626427	-3.5507	1.19698	1.46054	1.63298	1.27121	-0.368275	0.133062	0.563641	0.864336	-0.0543695	-2.84269	-0.103073	0.441768	-0.504721
-3.9538	0.166358	0.166358	-1.57269	-1.57269	0.166358	0.516324	-3.92203	-1.03208	-0.0430971	1.19067	-1.49381	-4.18283	0.104905	-0.428532	-1.34621	-0.830078	5.16821	0.869874	2.87579	-1.02942	1.86938	-0.115153	-0.0632456	-0.0473008	1.03251	-0.804134	0.270197	1.88343	-3.88192	2.27758	5.60519	0.0194955	1.87681	0.0194955	0.0794156	0.151124	0.901275	0.116714	0.337188	0.552863	-0.844222	0.826529	1.36891	0.17676	1.14003	-0.267151	-0.676093	0.823359	1.78176
-1.61297	0.392272	0.392272	-1.52462	-1.52462	0.392272	-0.375296	-1.82725	-0.249394	-1.04487	1.04012	0.232582	-2.28023	-0.899851	3.16014	-1.02336	-0.837221	2.55446	-0.745588	0.363051	-3.02757	2.08752	0.917827	-1.02688	-1.06156	-0.119455	-1.37433	-0.652314	3.14053	-0.754039	0.05643	5.99229	0.849716	0.822495	0.849716	0.690745	-2.27079	2.52918	-0.359119	-0.211429	2.90557	-0.496753	0.852541	0.448882	-0.104883	-0.613039	-0.22826	-0.738678	-0.364967	-0.287088
-1.17207	0.785389	0.785389	-1.65406	-1.65406	0.785389	-1.18713	-3.17712	-2.1666	0.473618	2.27039	0.188032	-1.11492	-2.22295	0.406853	-2.56315	-1.29128	7.77411	0.0786454	0.923898	-2.28258	1.17486	0.28964	-0.476815	-1.54829	1.06492	-0.192257	3.19519	1.75509	-2.23858	0.647262	3.58943	-3.56528	0.370866	-3.56528	0.0457818	-1.14077	2.63625	0.271504	-0.0488072	1.56887	-0.244129	0.558716	2.84045	-0.00145683	0.349673	-1.91585	4.07341	-0.29907	-0.295958
-1.76873	0.302724	0.302724	0.113109	0.113109	0.302724	0.345494	-1.36293	-3.55228	0.345289	0.121481	-1.33574	-6.47708	-0.157923	1.8413	0.623731	-1.76706	7.85181	-0.17725	6.20872	-3.63085	1.50842	-0.271388	-0.989416	-2.04593	0.271806	-0.197194	-0.246543	6.23457	-2.06946	0.472802	2.78249	0.063602	2.2453	0.063602	-0.698592	-1.21629	1.9219	0.723694	1.61776	2.65266	-1.7627	4.32314	0.398838	1.32412	0.251288	-1.03677	-0.535093	0.658001	-0.0553842
-0.980004	0.276541	0.276541	-1.06997	-1.06997	0.276541	0.514131	-2.11292	-1.20842	0.405132	0.284914	-1.30174	-1.08879	-0.740704	0.264885	-2.68826	-1.0488	4.71249	0.693263	1.56617	-3.93495	1.64285	0.0641873	0.613791	-0.397551	-0.251563	-0.460473	3.74187	1.46188	0.218865	0.537836	3.3979	-0.296345	-0.200176	-0.296345	1.91647	-0.986911	1.50622	0.555818	0.150447	1.12728	0.32385	-6.51428	2.94443	0.861788	-0.919011	-0.987038	-0.058136	-2.11497	-1.29093
-4.99617	-0.0905763	-0.0905763	-2.86802	-2.86802	-0.0905763	0.462637	-5.80274	0.0695448	0.476271	-0.501557	-0.692675	-6.22634	-0.84868	-0.686422	-0.847525	-0.0124157	3.52809	-1.22838	10.2018	-2.67115	-0.06511	-0.55926	-0.12736	0.163357	1.66114	-2.48625	3.69448	1.71946	-1.51211	0.388441	11.6576	-0.546299	-0.408049	-0.546299	0.551743	-0.853679	1.80919	0.108316	0.477238	0.892895	-1.19067	3.87594	4.93993	0.504665	0.328757	-2.44135	-0.157326	3.33102	0.224678
-0.67492	1.07128	1.07128	-2.40297	-2.40297	1.07128	0.432385	-1.21315	-1.31198	-0.0519871	0.31693	-1.97291	-2.05589	-0.0262176	0.488273	-2.26252	-0.753503	7.33344	-1.40763	-0.50626	-4.95933	0.0604662	0.324899	0.130613	-0.311091	-0.0634985	0.397172	-0.156446	2.44	-1.42499	0.914795	1.01757	0.501948	0.766596	0.501948	1.25127	-0.696698	1.39421	0.943715	-0.251454	4.21609	-0.57319	0.751909	2.28823	-0.168735	0.994416	-0.754007	0.0694843	-1.19723	0.171573
-0.722014	-0.0845106	-0.0845106	-1.44949	-1.44949	-0.0845106	4.84268	-3.3542	-1.00658	0.585104	0.0506222	0.234137	-3.06522	-3.16408	-0.624826	-2.13342	0.124779	6.60313	-0.943663	1.50626	-0.830737	1.19382	-0.282436	0.316618	-1.76105	0.966027	-0.737942	1.8585	4.2482	0.556681	-0.342752	8.27956	-0.615431	0.225245	-0.615431	-0.102436	-0.468268	1.06934	-0.989755	3.77268	1.10123	0.0277888	0.14632	1.66751	-1.01005	-0.353395	-0.568044	0.0805612	3.7194	-0.876123
-2.3944	0.338138	0.338138	-1.88411	-1.88411	0.338138	-0.0554159	-2.04823	-0.656882	0.185623	1.13522	-1.73271	-0.480528	-1.0553	-0.375904	3.68698	-2.7015	3.04621	-0.146108	7.20971	-0.761786	0.957044	-0.0220996	-0.17378	-1.68482	0.273797	-0.521974	1.00221	2.14288	-0.874386	0.126755	0.477267	-0.656684	-0.516991	-0.656684	1.40203	-1.90638	1.16353	1.2078	0.195177	2.98405	-0.795051	-1.36285	2.81548	-0.095426	0.438092	-0.146691	-0.861135	-0.38988	-0.00814682
-1.04961	1.55055	1.55055	0.171086	0.171086	1.55055	0.428239	-0.699824	0.164532	-0.200307	-0.0949213	-1.33242	-2.25968	-0.701133	0.343018	0.0326175	-2.37517	3.0002	-1.57404	4.40667	-0.156375	0.117695	-0.992705	-1.5675	-0.637943	-0.55258	-0.984804	1.08733	3.57638	-2.14252	-0.750774	3.7441	-0.221396	2.93688	-0.221396	1.18637	-0.851256	1.11016	-0.0509734	-0.269785	5.30767	-0.996348	3.42719	1.53435	-0.496862	0.177375	-0.841309	-0.516469	0.893684	-0.489029
-1.87614	0.402408	0.402408	0.0252323	0.0252323	0.402408	0.0483639	-2.34301	-0.653487	-0.750546	0.521064	-0.175034	-2.36859	-1.40346	-0.0432884	0.309966	-0.0987251	4.26296	-0.919184	0.175123	-2.53304	-0.305201	0.0357897	-0.935668	-0.417552	0.615996	0.303521	0.825724	0.604083	-1.56508	1.24091	2.57619	-1.26399	-0.29176	-1.26399	0.421342	-2.74176	1.20272	0.375924	1.40738	2.57288	0.497567	0.274019	0.299446	-0.266899	-0.418123	-0.172585	0.35323	-0.785062	-0.337801
-0.941283	2.4415	2.4415	-1.83135	-1.83135	2.4415	1.31898	-2.0929	-0.094756	-0.792098	0.443097	-0.098862	-2.89275	-1.50663	0.076448	-3.91601	-1.45279	6.64471	-0.796334	1.19849	-1.4231	3.37482	-0.756746	0.533269	-0.0799221	0.732357	-0.509373	-0.105399	0.428038	-0.508662	-0.090267	5.99301	-1.2803	-0.21854	-1.2803	1.77943	-1.31306	1.98773	0.345279	0.993884	2.36839	-0.0278943	0.596376	0.896405	1.50315	0.278931	-0.774279	-0.0347956	-2.84965	-0.113764
-0.375735	1.27323	1.27323	0.679042	0.679042	1.27323	-0.342322	-0.855646	-0.133306	0.257212	0.0882383	-1.23086	-6.18977	-0.618179	2.18138	0.722857	-0.266812	4.08022	-0.38759	-0.174608	-1.69509	0.744579	-0.207793	0.0336109	0.371351	0.460523	-0.525264	0.294144	1.36567	-1.63933	-1.50719	3.16127	0.910754	1.7916	0.910754	1.01441	-0.576486	1.43264	0.444826	0.0429998	1.99293	-2.34483	0.135184	0.768191	2.736	-0.430791	0.0116572	-0.950733	-0.0306915	0.513461
-0.673415	-0.351252	-0.351252	-1.32867	-1.32867	-0.351252	0.445018	-1.90209	-1.48934	0.0599329	2.02453	-0.266356	-5.48993	-0.827177	0.192661	-5.12566	-1.97732	9.13949	-0.100501	-0.657225	-2.29651	0.531041	-0.390765	-0.568274	-0.803597	0.1145	0.129189	1.96863	0.587765	-0.583605	-0.195233	2.13518	-0.297352	0.679171	-0.297352	-0.248844	-2.37951	1.08191	0.613487	0.550429	3.77094	-1.74594	0.395909	1.27824	1.45403	0.242702	1.26074	-1.5817	0.227779	0.869377
-0.511829	-0.107705	-0.107705	0.658574	0.658574	-0.107705	-0.212419	-2.92824	0.337634	-0.341381	0.15905	-2.05515	-1.85199	-1.09474	-0.119369	1.2985	-1.49332	7.95113	-0.28817	0.657652	-2.80381	0.108708	0.0202228	-0.0265908	-0.747842	1.39742	0.0550344	1.42075	-0.216034	0.114681	-0.175432	6.63305	1.2106	-0.715254	1.2106	1.61984	-1.38877	2.92541	0.130891	-2.52112	2.38137	-0.155015	-1.53068	1.16815	-0.124428	0.511425	-0.676089	-1.09542	0.371723	-0.0366002
0.0514187	1.49455	1.49455	-1.22772	-1.22772	1.49455	-0.0287459	-1.77914	-0.48601	1.43831	1.1225	-0.287871	-3.86761	-0.83877	1.44312	1.39989	-0.848149	11.874	-0.5018	0.798492	-1.95448	1.58002	0.395673	0.557381	0.247762	0.0170747	-1.3381	-0.828479	1.73299	-1.64729	-0.0630837	1.50665	-0.138433	1.20589	-0.138433	0.0838252	-2.4744	1.06257	0.114843	0.46017	4.80889	0.685588	-0.816054	4.23718	1.75539	1.50046	-0.56159	0.0399591	-5.12714	-0.466586
-0.985832	-0.665611	-0.665611	-1.93696	-1.93696	-0.665611	-0.0219534	-3.8925	-0.62704	1.48428	0.817491	-1.29076	-3.79586	-1.28821	-1.38221	-0.356054	-2.05865	3.2976	-0.468863	4.91171	-3.4246	2.12144	-2.02896	0.569233	-0.798553	0.609661	-0.0575527	2.50678	1.55491	-0.0482258	-0.727971	3.90539	-0.398895	-0.538793	-0.398895	0.640094	0.656229	0.0589719	0.561641	0.398407	1.40887	-0.0517767	2.84284	3.06924	-0.371569	-0.114517	-0.335306	0.00582808	-0.897563	-0.693255
-0.764403	0.534209	0.534209	0.364423	0.364423	0.534209	-0.321326	-1.46686	-1.25962	0.517743	2.6662	-0.913842	-2.6426	-0.12941	0.697683	-4.13678	-0.026333	5.27914	-2.63273	0.580291	-2.45463	0.369733	-0.867592	-0.926177	-1.60687	0.772197	-0.00732499	1.52296	1.21897	0.0965237	-0.62926	6.0366	0.323383	0.057039	0.323383	1.09935	-0.337695	1.55015	0.67	0.17616	3.15181	-1.53185	-0.152246	1.92602	1.59269	-0.389278	-0.60101	-0.647996	-1.77344	-0.315393
-2.37015	1.00061	1.00061	-1.92581	-1.92581	1.00061	0.687222	-3.30592	0.162454	0.827514	-0.241522	-0.577377	-3.62585	-2.01015	-1.15647	-0.730424	-2.17522	10.5154	-0.645648	1.85993	-0.674718	-0.42077	-1.09673	-1.00771	-1.17592	0.46304	-1.4426	2.82142	1.72012	-0.0484693	-0.0865726	5.02251	-0.922388	0.108185	-0.922388	0.166792	-1.96578	3.17351	1.1506	0.807956	1.14214	-1.01671	2.89816	0.865298	2.13437	1.6084	0.761551	-0.109116	-0.00288028	0.258792
-2.6277	1.35659	1.35659	-2.16736	-2.16736	1.35659	4.49461	-5.28469	0.361398	-1.47317	-1.33918	-0.600848	-4.59186	-0.993573	-0.160138	0.179426	-1.08121	2.77306	-0.63304	1.16597	-2.1403	2.31	-0.186759	1.4389	0.696629	-1.6772	-1.03324	0.0974026	1.44104	-1.27646	-0.152219	2.25252	-0.628966	-0.109904	-0.628966	-0.124079	-0.624265	0.0490009	-0.0891834	3.75403	5.68615	0.792555	0.71085	1.50843	2.02087	-0.881505	0.447966	0.761509	-0.538175	-0.362198
-0.976221	0.912876	0.912876	-3.13146	-3.13146	0.912876	-0.403781	-4.23999	-0.229932	0.424845	4.4439	-2.12588	-4.25117	-1.48206	-0.214184	-2.49628	-1.71152	4.57394	0.697929	2.44749	-3.62153	0.799188	-0.355124	0.30049	-1.04562	1.02605	-0.903524	0.377042	0.546501	-0.609754	0.789912	7.88938	0.187157	-0.0128334	0.187157	1.87452	0.118387	-0.290067	0.0439876	0.287321	0.862911	-1.45684	6.18805	0.723845	0.257149	-0.101387	-0.385927	-1.97171	-0.50646	2.23101
-0.800473	0.48775	0.48775	-0.981744	-0.981744	0.48775	-0.290165	-3.15229	-3.06928	0.269645	0.55537	-1.21648	-2.11517	-0.606857	-0.770743	-2.27152	-0.324363	4.0908	-0.487984	-0.5338	-0.365821	3.25515	-0.956996	1.22314	-0.652697	1.41906	-1.29205	0.333165	1.03502	-2.79874	-0.161034	0.236283	-0.445653	0.962988	-0.445653	0.78244	0.160553	0.812037	-0.168304	0.346346	3.21153	-0.788731	-0.46959	2.19261	0.169907	-1.02012	-0.201118	-1.48853	0.486831	-0.0616636
-1.39967	1.613	1.613	-2.01191	-2.01191	1.613	0.946381	-2.88898	-1.53511	-0.732305	2.29761	0.41464	-2.01066	-0.553984	0.141762	0.252037	-0.278643	1.33142	-1.24999	4.92468	-2.9552	2.67138	-0.752901	-0.481493	-0.590628	0.916064	-0.412642	-0.363238	1.07336	-1.19615	-0.307152	1.04758	-2.39906	0.794032	-2.39906	0.792176	-0.83623	0.881085	-0.799416	3.06024	2.40617	-0.25868	-0.121367	2.08852	0.521539	-1.68986	-1.91492	-1.23833	-1.75308	-0.821802
-0.868549	1.27978	1.27978	0.351888	0.351888	1.27978	0.0117945	-0.53119	-1.5393	-0.321343	-0.504559	-1.25402	-6.25155	0.175097	1.73204	-0.796603	-0.98106	3.38929	-0.481085	-2.2229	-4.03135	2.50266	0.666513	0.28521	0.0742633	-0.0776938	-1.89667	0.213506	0.312683	-2.65267	0.716685	3.1769	0.120331	0.12841	0.120331	2.36721	-1.03668	2.3185	0.184779	0.0972872	1.17809	0.306222	1.82596	1.32785	-0.176494	0.105007	0.548581	0.100954	-0.051084	0.977139
-4.45925	-1.1451	-1.1451	-4.98754	-4.98754	-1.1451	1.89423	-7.92283	-0.496555	2.05096	1.17875	-1.47955	-1.14039	-1.3074	-0.937446	-0.342881	-0.604917	3.40665	-0.416738	5.40025	2.03665	1.03584	-0.968914	-1.21073	-0.093684	1.10865	-1.41136	4.8862	0.098122	-4.15709	0.0107213	10.3863	-0.780821	0.614636	-0.780821	0.345579	-2.92934	0.228497	-0.492348	0.732316	2.43267	-0.331068	8.06711	1.74966	-3.2664	0.0278068	-1.2638	-0.58301	5.95974	-0.594366
-1.0914	0.943884	0.943884	-0.37959	-0.37959	0.943884	-0.022232	-5.99341	-1.8595	2.63286	-0.718031	-1.12363	-3.66562	-0.975473	0.117461	-2.46131	-1.36528	5.05517	-0.464399	3.76516	-5.30293	4.32112	0.65083	-1.15551	-0.307928	0.791593	0.234216	0.000678083	3.02268	-3.17046	0.545382	3.78937	-3.35188	0.0220924	-3.35188	-1.24534	-0.0984886	0.686945	-0.169427	2.41012	1.69043	0.101943	1.55801	0.615078	-0.230757	-0.432272	-0.914986	0.293355	0.64267	-0.410122
-0.527844	4.09964	4.09964	-3.21693	-3.21693	4.09964	0.335364	-1.31678	-0.657507	0.484759	0.00767198	-2.02414	-4.60832	-0.686188	-0.879707	0.21282	-0.295019	7.99409	-0.426193	1.39904	-1.69823	0.402437	-0.589829	1.26935	-0.180478	3.51683	-0.39032	-0.350847	1.27059	-0.451765	-1.22172	5.19018	-0.0544942	0.379815	-0.0544942	1.59427	-0.548093	0.861524	-0.170749	3.1508	2.06387	-0.226889	5.54404	2.33634	0.789756	0.336478	0.0849586	-0.247847	-1.59778	-0.157335
-0.799339	1.95506	1.95506	-0.275534	-0.275534	1.95506	0.665636	-6.07823	-0.374202	-1.25679	0.077444	-1.04251	-1.80856	-1.18102	0.0545677	-0.494665	-1.58441	2.00099	0.2765	0.25968	-3.3236	0.669351	-0.058224	-0.71612	-0.719015	1.60053	-1.14946	0.05183	1.77744	-0.446791	-0.0183841	2.16077	1.93798	-0.297326	1.93798	0.416199	-1.37433	3.28503	0.263677	2.75864	3.68128	1.48531	2.27419	-0.459457	1.97644	-0.129701	-0.555478	-0.117602	1.56286	-0.341019
-0.593536	-0.238671	-0.238671	-0.340981	-0.340981	-0.238671	-0.228584	-2.26614	-3.3055	-1.55097	0.283155	-2.37094	-1.86722	-0.0881912	0.405133	1.6126	-0.281296	4.99541	-0.999872	-0.980933	0.0422809	2.23701	0.0297799	0.0701998	-2.04424	-0.727975	-1.19651	0.264056	5.56131	-1.91654	0.188626	5.64586	-0.43653	0.944549	-0.43653	1.4111	-0.346186	0.594054	-0.0162263	0.870735	5.04404	0.662686	-1.08143	6.27784	0.179599	-0.0213445	-1.0067	-1.59375	0.39549	0.368414
-1.81924	1.4256	1.4256	-1.74783	-1.74783	1.4256	0.200431	-1.09665	-0.999009	0.536441	-0.2444	-1.16945	-6.48858	-1.53615	-2.10209	-0.850184	-1.45462	7.08098	-0.76345	6.91846	-2.75579	-0.762887	0.0908606	-0.798229	-0.906256	1.56878	-0.316932	2.6855	0.123766	-0.264925	-1.20038	2.20978	-0.872854	1.08141	-0.872854	-0.332006	-1.6521	2.10709	0.0331394	0.196593	2.36698	-0.458415	2.40806	0.149077	2.1373	-0.702501	-0.774406	-0.00400847	-2.93812	0.316461
-2.01871	0.567388	0.567388	-0.777203	-0.777203	0.567388	0.333141	-3.38994	-1.07429	-0.905419	-0.205479	-0.403309	-2.98213	0.820614	-1.58532	0.888142	-1.79161	8.21185	-0.668318	1.34917	-3.77147	0.862186	-1.4254	0.896757	-0.0838194	-0.151561	-0.8874	1.06893	3.82171	-2.03775	0.18113	2.75457	-0.231783	1.20529	-0.231783	3.86713	-1.32987	0.295473	0.226534	0.239542	2.25477	0.0494383	-0.953568	6.24281	0.411612	-0.12743	-0.236267	0.121973	-1.02783	-0.0882019
-3.97365	0.394732	0.394732	-1.72913	-1.72913	0.394732	-0.429573	-1.9865	-0.641779	-0.456297	-0.324307	-0.891866	-3.47101	-2.97688	-1.51167	-0.209317	-3.08946	4.18668	0.620925	0.22357	0.297046	-0.466115	-0.366306	0.263984	-1.31615	2.85864	-0.361565	1.66027	2.34962	-0.727658	-0.130711	2.70663	-0.0872588	-0.932175	-0.0872588	0.172432	-1.96946	-0.366027	-0.370121	1.50347	0.863254	-0.248235	1.62944	3.37146	-0.691293	0.338999	-0.951694	0.0737216	3.43005	-1.19186
-2.58765	0.650869	0.650869	-1.60474	-1.60474	0.650869	0.607729	-2.3522	1.70863	0.690122	-0.130808	-0.832014	-6.27135	-0.429173	-0.422164	-2.53234	-0.277591	5.9156	0.620946	5.31167	-0.429734	0.75483	-0.072577	-0.021962	-0.9534	0.0419182	-1.6998	2.16664	1.21166	-0.0326584	0.0406056	4.8566	-1.12874	-0.320944	-1.12874	3.32627	1.94346	1.97547	0.434949	2.39803	0.869399	0.144219	1.75569	1.22904	0.6847	-0.455275	-1.21733	0.131179	-0.811797	2.60362
-1.50877	1.08382	1.08382	0.298925	0.298925	1.08382	0.655727	-1.07026	-1.04099	-0.641272	-0.411912	-1.27971	-2.33492	-0.556267	-0.00798656	-2.84481	-1.3579	10.8697	0.512918	5.05307	2.21607	0.488355	-0.118496	-0.938204	-1.87743	0.385619	-0.501848	0.35295	1.58976	-1.43487	-0.192755	5.36764	-0.211271	-1.75363	-0.211271	8.41695	-4.08207	0.550069	0.636806	0.393702	1.8256	-1.27428	-1.96951	2.6163	1.23299	-0.0550727	0.118467	-0.677204	-0.448696	-0.219645
0.274458	-0.0878014	-0.0878014	-0.504809	-0.504809	-0.0878014	0.21695	-2.91543	-0.633079	-0.594252	2.86038	0.0548546	-2.42719	-0.532156	1.52601	-5.35964	-0.272238	3.7676	0.358305	0.124202	-4.71459	0.0550285	0.916504	0.0944119	-0.412436	0.143379	-0.256293	0.0879609	1.55041	-0.813374	1.48054	2.95119	0.362378	0.238538	0.362378	0.337272	0.773522	0.569313	1.17968	0.62	0.682686	0.836728	0.313714	5.84416	0.927504	-0.0719365	-0.788291	-0.317214	-0.710155	0.306401
0.0441864	-0.457638	-0.457638	-2.63536	-2.63536	-0.457638	0.0707931	-4.3006	0.727524	0.0394666	-0.227896	0.897324	-3.31199	-0.15868	-0.447636	-2.23822	-0.336911	3.69328	-1.30719	0.771643	-3.223	0.149544	0.0112429	1.0608	-0.0931609	2.60846	-2.33695	1.2729	1.07963	-1.02368	1.81894	4.81107	-0.436711	1.02412	-0.436711	-0.689304	-1.4196	1.61521	0.587664	-0.0329555	1.48138	-2.35935	-0.452729	5.92422	1.24473	-0.186595	-0.480048	-0.0565733	-1.81793	-0.0724386
-1.73979	0.0519054	0.0519054	-1.90335	-1.90335	0.0519054	0.109759	-4.07276	-0.707534	0.835053	1.82934	-0.236569	-2.821	-0.286653	-0.536198	-1.76856	-0.452099	5.78285	-0.720038	0.822674	-6.03332	5.51481	-0.335931	0.678811	-0.618583	0.371085	-1.02844	1.54249	0.205406	-0.0567525	0.85165	4.80625	0.0172164	-0.0800323	0.0172164	4.79096	-1.06346	0.967682	0.512937	1.15378	3.06102	-0.508287	-1.67463	3.19878	2.07765	0.114682	-0.00556495	-0.764865	4.21906	-0.161551
-0.665901	-0.173046	-0.173046	-0.380685	-0.380685	-0.173046	0.518897	-3.30075	-0.958153	-0.616299	-1.19162	-0.818657	-4.90174	0.206631	0.743059	-0.212976	-0.354688	4.91094	-1.36943	3.45988	-3.18691	-0.236958	-0.296688	0.385504	-0.13496	-0.348994	-1.35984	1.74026	2.80713	-1.19326	0.444785	0.293816	0.0777138	0.267068	0.0777138	0.550637	-3.40617	1.73435	0.50359	0.962277	0.827821	0.917971	-0.934358	2.71207	-0.485066	-0.636987	-0.644652	-0.603252	-0.703551	0.341202
-1.94119	0.609884	0.609884	-2.22958	-2.22958	0.609884	1.30007	-3.76542	0.0875009	-0.787415	-1.59615	-2.1996	-1.99006	-4.18394	-0.374543	-2.01913	-1.03357	5.90631	-3.10766	3.84565	-1.39797	0.0681177	-0.980048	0.442862	-0.395055	1.22724	-0.571561	7.01404	0.490471	-0.905232	0.138942	3.94419	0.381605	-0.234955	0.381605	-0.132962	-1.74375	1.71402	0.998643	0.0887317	2.16156	0.309296	1.54122	1.26146	0.638861	-0.50364	-0.216998	-0.753947	-0.362259	-0.0768592
-3.05935	0.327915	0.327915	-1.90098	-1.90098	0.327915	-1.07521	-1.97332	-0.432118	0.00632021	0.549701	-0.702096	-8.42769	-0.182918	2.14558	0.157224	-1.04133	4.90197	-1.16373	5.70496	-4.28344	3.08744	0.0454633	0.876992	-1.82423	0.369498	-1.40157	0.676585	2.43753	-1.84108	-0.587871	5.61401	0.0837356	1.0467	0.0837356	-0.0213011	-1.16621	0.610641	0.340044	1.48057	3.66141	-0.898404	3.24487	0.401885	2.42621	-0.176944	-0.514614	-0.962137	-0.149621	-0.483416
-0.145004	1.10561	1.10561	-0.481126	-0.481126	1.10561	-0.436133	-2.62745	-0.914364	0.046704	0.199349	-0.830205	-3.12965	-0.434572	0.653733	-0.402546	-0.675117	4.62257	0.198654	-0.0362414	-5.02149	0.0314536	0.81184	-1.18565	0.346306	0.105492	-0.0845861	0.35818	3.19189	-1.13745	-0.0468787	0.554657	-1.37825	0.439398	-1.37825	-1.05427	-3.21728	2.65127	0.915089	0.82979	1.91098	-1.93859	0.8496	2.11377	0.840002	1.16749	-1.75775	-0.106502	-0.528289	0.597479
-3.61081	0.663427	0.663427	-0.506557	-0.506557	0.663427	-0.52455	-2.30671	-0.359279	-0.787293	-0.274383	-1.32381	-4.70103	-0.0465814	0.0240528	0.48869	-1.23092	11.0536	-1.17968	1.97895	-7.61163	0.34629	-0.835937	-0.238645	-2.24268	-0.632439	-1.66749	1.81413	0.434976	-1.85116	0.57575	8.09769	0.0237004	0.0365362	0.0237004	1.13636	-2.8703	0.463718	0.401845	0.619213	2.11755	-0.942365	-0.132178	1.12981	-0.779453	0.303577	-1.50968	-0.387168	4.60414	-0.0422349
-0.46797	0.643578	0.643578	-0.380132	-0.380132	0.643578	0.289301	-1.21809	-1.31299	0.378907	0.303433	-1.29322	-5.6492	0.258351	0.342755	-4.38876	-0.429042	5.64205	-0.559245	4.04587	-2.97659	0.203218	-0.700917	-0.559645	-0.915386	-1.32747	-0.231771	0.589008	2.6011	-3.99858	1.18375	2.36514	-0.0547054	0.0791821	-0.0547054	-0.124843	-1.2551	0.966502	0.652927	-0.0316689	1.57762	-0.156489	1.06713	0.825716	0.399763	0.668731	-0.613598	0.736455	-2.01847	0.208216
-2.21929	-1.63532	-1.63532	-6.20211	-6.20211	-1.63532	1.80366	-6.16856	-0.149252	0.88106	-0.633847	-0.990886	-2.59297	-1.65993	-1.49646	-1.69929	-0.876978	7.87638	-0.996797	1.59142	-0.853486	-1.02534	-0.547582	1.01377	-0.487331	3.17157	-0.410419	6.85166	3.3158	1.67202	-0.286769	10.5801	0.0904108	-1.33432	0.0904108	0.02317	-0.188229	1.14459	-0.267477	0.480057	3.52435	-0.6951	1.49354	1.81415	1.56381	-0.730232	-1.74253	-0.530172	5.54687	-0.0752836
-2.78955	-0.356099	-0.356099	-0.858779	-0.858779	-0.356099	0.463486	-5.68761	-0.247172	-0.00889354	0.273674	-1.43058	-3.97796	-1.97735	0.104444	-0.29726	-0.349479	4.93037	-0.0794691	2.11527	-2.49294	0.206815	-1.97264	-2.24101	0.571936	2.6191	-0.305958	1.9859	0.795768	-0.809657	-0.485815	9.08473	-2.47521	-0.220994	-2.47521	0.221284	-0.578582	2.59544	0.0951141	2.95857	1.57809	-0.588271	1.822	3.79468	4.82336	0.272406	-0.447816	-0.818114	-2.0172	-0.173744
-0.831645	1.94439	1.94439	-1.41669	-1.41669	1.94439	0.536086	-1.91026	-1.84833	0.433826	0.766463	0.104451	-3.34952	-1.03436	0.0592503	-1.31861	-0.668972	7.14966	-0.807646	-1.32162	-2.14431	-0.854124	-1.14957	0.271845	-0.13588	0.676748	-0.304642	2.59921	0.81385	-1.54918	2.50007	6.02191	-0.92684	-1.33416	-0.92684	2.79369	-0.948568	0.70559	0.251851	3.28334	0.21664	-0.67281	-0.0410603	1.46588	-1.14778	1.29229	-0.331307	-0.258004	1.97172	0.131038
-1.68037	1.4628	1.4628	-1.34413	-1.34413	1.4628	-1.01794	-1.17148	-6.91544	0.349427	0.550008	-1.85161	-4.34244	-0.863236	0.109563	2.89391	-3.10071	2.15987	-0.449856	9.42455	3.70528	2.47329	-0.349561	-0.936514	-1.55617	3.28257	-0.015161	-0.196788	2.17345	-2.17808	-0.889132	5.61837	-2.18469	0.122485	-2.18469	1.96259	-0.510265	-0.120949	-0.684558	1.75754	0.607096	0.503365	0.0665797	1.76933	0.238801	0.037328	-1.4154	-0.135625	4.05681	0.885959
-2.5634	-0.0727833	-0.0727833	-5.11283	-5.11283	-0.0727833	0.331974	-1.38958	-1.63243	0.70957	0.742753	-1.43638	-2.56573	-3.89613	-3.66578	1.68778	-2.66846	7.2875	-1.54437	1.01112	-0.350724	0.264951	-3.225	-0.685504	-1.05486	0.88771	-2.16629	0.00659383	2.50922	-1.03942	-0.72016	7.75565	-0.882388	-0.726918	-0.882388	-0.487327	-2.71847	0.934263	-0.927369	1.77111	2.1386	-0.0254917	2.68125	3.14468	-0.35082	-0.435609	-0.535158	-0.0757448	2.63842	0.0778368
-0.102487	1.079	1.079	-0.148319	-0.148319	1.079	-0.0204845	-1.5744	0.450089	0.17056	0.325996	-0.941727	-0.840539	-0.549009	1.50674	-4.13829	-0.070371	6.00774	0.29396	1.45032	-4.79518	1.02595	0.160891	-0.681996	-0.682466	0.430396	0.582937	-0.685411	3.53536	-0.127968	-0.228209	1.06203	0.0809911	0.394269	0.0809911	0.46686	-2.0447	0.450275	0.624947	0.225018	1.87386	-0.633824	-1.65048	3.33224	-0.295557	-0.284985	-1.92782	0.805655	-0.29286	1.78113
-2.25385	-0.721567	-0.721567	-3.06173	-3.06173	-0.721567	0.787354	-1.15097	1.35893	-0.600512	0.648725	-2.64775	-1.54342	-2.45742	-0.406612	-1.42739	-1.74231	1.44198	-1.10589	0.769736	1.02928	0.94323	-1.21274	-0.23718	-2.2779	0.990367	-0.796467	0.347982	3.03722	0.0438184	0.00154205	5.00794	-2.16183	-0.374143	-2.16183	0.172334	-1.05675	1.27859	0.450203	2.02071	3.22382	-0.129739	0.350956	3.1964	0.155525	-0.686986	-0.0963576	-1.69623	1.93957	-0.314752
-0.472149	0.266588	0.266588	-3.42542	-3.42542	0.266588	-0.764849	-0.688111	-1.49433	0.842036	1.15879	-0.865911	-2.16459	-1.13971	-0.937653	-2.2124	-0.0687771	4.42078	-0.286728	0.809152	-2.81567	0.283561	-0.602347	0.113281	-2.16348	-0.00424473	1.53091	0.523112	2.8086	0.299033	1.9496	1.26327	-5.91944	3.49596	-5.91944	-0.265563	1.32883	0.941471	0.194124	0.458047	2.41554	0.283541	-1.29936	1.21472	-2.01058	-0.0871712	-0.237589	0.244013	-1.58115	-0.154484
-2.22324	0.0868363	0.0868363	-3.92824	-3.92824	0.0868363	0.108345	-2.22623	-0.574852	0.327519	2.35735	-0.458026	-1.13063	-3.87657	-1.3612	-2.65086	0.153111	5.78662	-1.05051	3.08188	-0.0867952	0.210978	-1.31694	-0.308816	-2.04396	0.484992	-0.431975	1.6517	2.50755	-0.0522392	1.3817	4.37758	-1.57931	0.706142	-1.57931	1.41744	-0.458287	1.58731	0.642541	3.04558	3.48028	-0.103807	-0.713373	1.56869	0.0939807	-0.713636	-0.556958	-2.52393	1.38661	0.0720496
-0.514367	0.0922874	0.0922874	-2.51608	-2.51608	0.0922874	-0.210132	-0.488955	-0.67805	1.5353	0.805484	-0.731617	-0.967977	-0.956225	0.777423	-3.81156	0.357421	6.26041	-1.50393	1.83677	-1.28976	1.85131	-0.00934154	0.0193505	-0.516835	0.831166	0.497153	0.122042	2.21116	-0.848928	1.36756	2.84154	-1.16928	0.863662	-1.16928	2.34054	-0.876651	3.80333	0.710704	0.412962	6.6437	0.114534	0.379278	4.11697	-2.6243	-1.25915	0.154105	-0.986869	-2.43751	-1.77531
-0.206273	1.0809	1.0809	0.0363136	0.0363136	1.0809	0.644574	-2.47088	-1.5479	-0.219732	0.749015	-0.66758	-0.0610571	-2.46188	0.258599	-5.76018	0.787988	10.4294	-0.6121	-4.08736	-2.92731	1.07693	-0.260543	0.405864	-0.479935	0.528696	0.456152	0.140772	1.99402	-0.129228	2.32062	1.73799	-1.6935	0.405403	-1.6935	0.289058	-0.51394	1.70715	2.10718	2.57867	3.93909	0.23866	-1.47875	5.0484	-0.507848	-0.372381	-0.597451	-1.29487	-0.368089	-0.726863
0.4352	0.445234	0.445234	-3.04979	-3.04979	0.445234	-0.263827	-3.11345	-0.99632	0.102739	0.999066	-0.223315	-1.8844	-1.06346	0.0367951	-3.72306	0.129845	6.53306	-1.73675	0.659737	-2.92452	1.90305	-0.463639	-1.19741	-2.40584	0.649372	-0.25952	-0.034413	1.91234	3.59168	2.04683	2.90492	-2.02921	-1.35367	-2.02921	0.953856	0.200865	3.09691	0.7363	2.64216	3.6057	-0.01068	1.70347	3.91881	-0.834735	-1.51779	-0.415846	-2.50321	-1.14107	-0.767625
0.17025	1.33648	1.33648	-0.829568	-0.829568	1.33648	-0.000798661	0.17008	-0.593148	0.817475	0.292074	-1.03099	-2.64317	-0.847423	0.0186675	-0.545693	-0.035503	2.57708	0.895598	0.30942	-5.10153	0.10862	0.123807	-2.16332	-0.952017	0.107648	-0.695877	-0.50507	2.34513	-1.13078	0.233388	0.975372	-2.34438	0.54733	-2.34438	0.212956	-0.885203	0.0848905	-0.346239	1.19027	2.85735	-0.262154	1.64483	0.0932159	-0.466796	-1.38838	-1.91554	0.895853	-0.77459	0.0635562
-1.07798	-0.61781	-0.61781	-3.70988	-3.70988	-0.61781	0.115394	-0.721522	-0.89386	0.638105	0.497956	-0.416284	-2.58073	-0.486227	0.757579	-0.074657	1.06105	2.62807	-0.153799	-0.460424	-0.1742	1.62241	-0.265688	-0.71419	-2.79841	-0.209376	0.197283	-0.0672786	1.39461	-0.534851	0.348618	2.4862	-0.687148	0.971064	-0.687148	0.24506	-0.719304	0.794441	0.199941	2.6696	3.22173	0.748249	-0.472685	3.85613	-1.34835	-3.2639	-0.948825	0.576107	1.01917	-0.0436987
-2.22646	-0.347192	-0.347192	-1.56277	-1.56277	-0.347192	-0.327352	-0.905342	-0.939043	0.583844	-0.015688	-0.257474	-0.797969	-2.39107	-0.313468	-4.78553	0.740045	4.1927	1.10005	0.357627	-0.619886	1.1548	-0.605417	0.94962	-2.65628	-0.366552	1.02923	0.164339	3.3982	-0.402918	0.158911	0.662757	-2.56701	-0.151257	-2.56701	-0.164977	-0.963998	1.06381	-0.0436573	1.31418	4.07828	-0.305585	-0.72989	2.23621	1.08759	-0.212131	-0.693727	-1.7312	-0.0430103	-1.62832
0.946294	0.111258	0.111258	-0.511476	-0.511476	0.111258	-0.785346	1.28369	-0.523466	3.10577	1.87676	-1.20711	0.235512	-1.95389	1.37638	-2.64683	-0.835185	2.95215	-0.45166	-1.46498	-1.50392	-0.353379	-0.605791	0.150363	-1.27073	0.343491	-0.466865	-0.268736	2.93511	-0.275711	0.272962	1.66088	-1.0345	0.0093748	-1.0345	0.716946	-1.71332	1.36398	-0.347662	0.815241	1.36089	-0.793389	-1.43851	0.685498	-0.166789	-0.429084	-0.346522	0.806451	0.234084	0.0171241
-0.660844	0.368768	0.368768	-3.25582	-3.25582	0.368768	0.358988	-2.94615	-1.5639	0.820323	0.0628536	-0.681748	-0.525274	-1.9548	-0.386731	-2.28	-0.174941	8.42676	-2.09264	0.288769	-1.89178	0.23372	-0.243287	0.232151	-2.13083	0.185017	-0.699202	0.136944	1.17569	1.16941	0.932168	4.75916	-1.86144	-0.241116	-1.86144	1.07463	0.2457	1.40767	0.386678	0.0924066	2.99075	-0.692025	-1.21736	4.3305	-0.0478708	-0.0207604	-0.337444	-0.246415	-0.0712492	-0.00608996
-0.469155	-0.389083	-0.389083	-0.49965	-0.49965	-0.389083	-0.434031	-0.948193	-3.24027	0.744017	0.579487	-1.49249	-1.42693	-0.901566	0.157652	-8.79809	-0.0598542	9.73823	-0.693973	-2.14609	-4.73144	0.0722501	0.222817	0.520354	-1.54665	0.547851	-0.115191	0.06422	4.85177	-0.60952	0.759844	3.13807	-0.459394	2.49512	-0.459394	-0.0730592	0.208732	2.3672	1.50204	0.907359	1.49825	-0.0364975	-0.635391	4.69339	-0.806775	-0.120135	-0.426423	-0.477457	-1.69689	0.248863
-0.405433	0.679634	0.679634	-0.532239	-0.532239	0.679634	-0.20693	-0.21271	-0.923271	-0.808723	-0.248511	-0.219506	-1.55324	-1.95988	2.13309	-4.81853	0.14736	11.4234	-0.251154	-3.1898	-4.23834	0.120626	-0.0478977	0.893846	-1.92807	-0.154119	-0.845579	-0.342448	1.57512	-0.277268	0.306182	1.29669	-0.647317	-0.165224	-0.647317	0.388422	0.291644	0.340264	0.928671	0.538835	2.81133	0.146314	-2.386	4.61558	-0.800208	-1.43891	-0.547122	-1.24558	-1.41	-0.227242
-1.21576	-0.0790806	-0.0790806	-2.27497	-2.27497	-0.0790806	0.48872	0.266202	-0.525713	-0.0366287	1.01251	-0.904404	-0.55858	-0.228917	-0.355838	-1.31775	0.37913	1.90549	-0.680344	4.02693	-3.17819	1.64179	-0.133944	-0.231967	-1.41762	0.581307	-0.125601	0.870197	4.43005	0.385889	0.970881	0.512139	-1.17172	-0.279243	-1.17172	0.053105	-1.18194	1.04402	1.3431	1.63753	0.135833	-0.552809	0.220657	0.920739	-1.68288	-1.33069	-0.269728	-0.447562	-1.6993	-1.4474
-0.57505	0.813677	0.813677	-3.29963	-3.29963	0.813677	-0.206512	-2.82469	-0.934456	-0.499834	3.44939	-2.46607	-0.850191	-0.123205	-0.578952	-2.99577	-0.546798	2.2958	-0.476012	0.30558	-0.356914	3.59045	-0.998001	0.00634959	-1.35426	0.692044	-1.25711	-0.302923	0.637674	-0.919102	0.650698	2.35018	-0.857557	0.757703	-0.857557	0.871192	0.471238	1.56486	0.442074	1.10147	3.61252	-0.377382	0.493426	2.21853	-1.04149	-1.61489	-1.13119	0.0460567	-4.536	-0.956526
0.708385	0.36594	0.36594	-1.39688	-1.39688	0.36594	-0.730267	-2.46317	-1.32185	-0.775586	0.264028	-0.457139	-0.406151	-0.144099	1.61667	-5.19353	0.366092	5.9008	1.09756	-3.37574	-1.63518	1.26197	-0.061233	-0.0118102	-2.86759	-0.0978043	-0.323853	0.958332	3.25462	-0.0150035	1.97435	2.49178	-0.69555	0.299199	-0.69555	1.2063	0.802228	1.45526	0.358023	-0.0679775	5.69505	1.00805	0.360683	3.02337	-1.07688	-1.35304	0.00877667	-1.22478	-0.563474	-0.740845
-1.1308	0.244061	0.244061	-1.4364	-1.4364	0.244061	-0.614257	-2.83241	-0.358767	0.186109	-0.673259	-0.49928	-0.0581687	0.148755	0.790607	-3.73384	0.551548	5.2313	-1.96455	-1.30009	-1.62619	2.7567	-0.11867	0.531731	-1.18589	-0.267684	1.55971	0.364008	1.50012	0.228434	2.16657	0.981791	-2.30023	-0.0695909	-2.30023	1.03746	-0.483598	2.32868	1.13663	0.694832	4.73017	0.725463	-4.05165	3.41611	-1.02053	0.225495	-0.63789	-1.27306	-0.866799	-0.881188
-0.111094	0.573368	0.573368	-2.14334	-2.14334	0.573368	-0.179228	-1.23099	0.187844	0.484613	-0.410232	1.09577	-0.143137	-1.82195	0.174641	-2.52942	0.332026	6.28604	-0.00069494	-1.06021	-2.0839	0.657924	0.240726	-0.676818	-1.82515	0.702585	-0.0917207	0.320616	5.75787	0.0784677	0.764326	2.27733	-0.955508	0.346451	-0.955508	0.432523	-1.98369	0.932604	0.682015	0.938308	3.22975	0.734767	-0.171849	2.93345	-0.315419	-1.06445	-0.405899	-0.392102	-0.23019	-0.513614
-1.80012	-0.54898	-0.54898	-1.1802	-1.1802	-0.54898	0.736485	-2.23255	-0.157353	0.156227	1.20301	-2.13912	-1.78522	-1.29053	-0.635884	-2.81484	-0.224493	5.31978	-1.69438	5.17502	-1.46823	0.509842	-0.985917	0.225447	-0.674881	0.828372	0.78899	1.70841	1.87891	0.228625	-0.0127284	2.5721	-1.94181	-0.673954	-1.94181	0.562805	-1.39821	2.50476	0.199214	2.05802	2.38404	-0.602949	-0.0574124	2.02724	0.289353	-0.251237	0.021513	-0.552915	1.62657	-0.421682
-1.66882	0.164432	0.164432	-0.770156	-0.770156	0.164432	0.204467	-3.72394	-1.80149	-0.778321	1.166	-0.327316	-0.553471	-1.56557	0.166171	-2.39386	-0.353387	6.86744	-0.726889	4.81363	-3.81081	1.81004	-1.07695	0.187697	-1.83192	1.16077	0.244161	-0.000404013	1.63016	0.36406	0.720709	1.08389	-1.83457	0.242496	-1.83457	2.17222	-0.880406	1.0808	0.592724	1.40144	7.51901	0.692847	-0.140306	2.76253	-0.500638	-0.535038	-0.625178	-1.36279	-0.718814	-1.09347
-1.19318	0.217419	0.217419	-0.838844	-0.838844	0.217419	-0.288145	-1.70645	-0.320722	-0.188065	0.195614	0.233086	-0.737203	-0.67072	0.0391585	-3.93984	-0.182648	7.62445	-1.43028	-1.19441	-2.83832	0.960614	-0.404683	1.56495	-1.55133	0.695885	0.212563	0.153068	1.66653	-1.75098	1.15606	3.07236	-0.916584	0.146199	-0.916584	1.51204	-0.383927	1.91894	0.966021	1.25117	2.19385	-0.00669733	-0.462783	5.15122	-1.59822	-1.36773	-0.940524	-1.7678	-1.29169	0.0430044
-1.44614	-0.093068	-0.093068	-1.13545	-1.13545	-0.093068	-0.965089	-3.46013	-1.60177	0.116978	0.959166	0.127633	-0.703642	-0.949845	0.623728	-6.8056	0.279683	7.07874	-0.41915	-1.43979	-1.94773	1.18702	0.18329	0.419691	-0.476498	-0.267955	-0.137246	0.788423	3.15932	-0.39724	2.1479	1.9334	-0.290637	-0.0877426	-0.290637	1.49668	-0.00241991	0.598145	0.282589	-0.383912	3.26618	0.0943576	-1.10189	3.21685	-0.774239	-1.67042	0.18563	-1.75386	-1.81673	0.783335
0.727199	1.33588	1.33588	-0.0723717	-0.0723717	1.33588	-0.696592	-2.02407	-1.23094	-0.265133	0.920204	0.0293873	-0.288908	-0.336334	1.02557	-2.52848	-0.436058	7.90038	-2.20534	-0.794179	-3.50147	1.80412	-0.239401	0.623722	-0.864568	0.926416	0.711503	-0.0423456	0.96785	-0.690872	0.813752	0.0538531	-0.390707	-0.283341	-0.390707	1.12738	-0.23751	0.641511	1.07218	1.14108	1.43947	0.392329	-0.181038	4.22279	-0.670837	-1.31288	-0.807328	-1.2794	0.619744	0.00785681
-0.146055	0.130085	0.130085	-1.17694	-1.17694	0.130085	-0.189694	-1.42409	-0.469343	0.0930514	0.674197	0.191128	-0.719606	-0.985647	0.61775	-1.02887	0.340738	7.47798	-0.00578981	0.169422	-1.86308	2.07427	-0.801097	-0.570494	-4.2084	1.16126	0.365539	0.489804	1.96109	-1.10946	2.30264	2.40075	-2.28085	0.0294487	-2.28085	0.326143	-1.50376	1.4588	0.0970454	0.715921	3.73109	-0.0893907	0.0297344	2.74787	-0.295563	0.0691577	-1.07353	-0.981173	-1.97392	-1.15044
-1.70961	-0.246052	-0.246052	-3.49026	-3.49026	-0.246052	-0.188804	-0.123277	0.569545	1.12533	2.45495	0.253039	-0.195208	-3.01545	0.349788	-3.26882	0.171674	4.10938	-1.40294	3.80941	-1.89358	-0.417853	-0.446073	-0.0498358	-1.11742	0.840403	-1.12185	0.677573	1.3985	-0.0959487	1.10084	3.29325	-1.32139	-0.0423451	-1.32139	0.623125	-1.86193	1.00626	0.210086	1.40656	2.77177	0.89365	0.131061	2.66776	-0.952736	-0.973795	0.042334	-1.19911	0.161155	-0.53228
-0.424427	0.239578	0.239578	-1.23881	-1.23881	0.239578	-0.94273	-2.28642	-0.821877	0.412488	3.33439	-0.395756	-1.07366	-1.19399	0.447907	-0.946156	-0.0250288	4.59709	-0.3581	0.233761	-4.26	3.20685	-0.693457	0.155782	-2.02418	2.28081	-0.676824	0.528489	4.45864	1.45803	0.701343	2.51068	-1.6311	-0.290246	-1.6311	-0.0323345	-1.11066	-0.179699	-0.27422	0.739964	1.27856	-1.18322	0.104811	2.76907	-1.12189	-3.3423	-0.179797	-0.295081	-1.72532	0.889349
-0.707758	0.0586521	0.0586521	0.203201	0.203201	0.0586521	0.308185	-1.64715	-0.909795	1.00099	1.11147	-3.1902	-0.617805	-3.32483	-1.24226	0.361375	-0.567489	3.91307	0.263725	1.47091	-0.990395	2.45681	-1.37624	-0.308523	-2.02979	0.773452	0.20261	0.641584	4.68069	-1.56868	0.530592	1.97029	-1.2062	-0.587876	-1.2062	-0.148394	-0.543243	-0.943204	-0.921127	0.523858	2.63583	0.187985	2.91472	0.0504825	-0.127234	-0.617818	-1.75941	-0.931317	2.248	-0.681176
-1.34978	-0.211239	-0.211239	-2.3097	-2.3097	-0.211239	-0.280898	-2.84842	-0.81907	-0.0705723	0.171377	-1.2122	-0.0898657	-1.04121	-0.567356	-1.41803	-0.386567	7.06836	-1.52928	0.476229	2.73316	1.91701	-1.28772	-0.504941	-2.27108	0.681562	-0.64789	0.0867865	1.69518	0.307257	-0.534833	3.57286	-1.06017	0.379399	-1.06017	0.368106	-1.88783	1.90744	-0.0443791	0.886308	1.52216	-0.00671718	1.81395	1.15708	-1.52694	-1.09261	-1.12956	-1.36189	-0.790404	0.129104
-1.37045	1.34676	1.34676	-1.75913	-1.75913	1.34676	-0.348665	-1.92088	-2.07869	-1.19242	0.731258	-1.78949	-0.838011	-1.27485	0.767724	-1.875	-0.672473	3.67301	-0.709044	-1.00669	0.74668	0.28739	-0.347158	-0.137982	-3.29005	0.115684	0.607606	0.551477	2.06667	0.752693	0.80414	2.49357	-2.62003	0.465917	-2.62003	1.49299	-0.10611	2.2716	0.880866	0.407997	4.54952	-0.731449	-3.69394	1.56824	-0.217587	-0.537268	0.0503092	-1.75254	-1.1644	-0.916046
-1.21989	0.937538	0.937538	-5.66616	-5.66616	0.937538	0.313663	-0.941155	-0.749518	0.233592	0.182907	0.0761486	-8.36982	-1.01835	-0.205715	0.288767	-1.08003	4.87242	-1.67545	6.23292	-0.0820366	0.574123	-0.28085	-0.469929	-2.96514	2.07394	-1.42349	-0.0568941	0.309708	0.0712342	-0.817867	5.2719	-1.99966	-0.873783	-1.99966	1.66065	-1.26529	2.47386	-1.14895	0.769801	5.6298	-1.53141	0.053999	1.4705	-1.21465	0.31472	-0.703998	-3.19193	-0.56112	0.0882703
-0.636619	0.113652	0.113652	-1.12892	-1.12892	0.113652	0.0277061	-1.64771	-0.867803	-0.029314	0.970393	-0.853518	-0.321521	-1.659	0.128299	-2.86796	0.178614	4.95961	-0.639473	-1.35033	-1.04912	0.106525	-0.121122	0.612946	-0.94688	-0.600749	-0.00244315	0.958485	0.957385	-0.281263	0.733359	1.17649	-1.27526	0.164724	-1.27526	0.983434	-0.249068	0.333168	0.783018	0.631907	2.08016	1.27661	0.320746	1.61305	-0.686187	-0.209057	-1.01126	-2.00008	-3.88571	-0.423652
-0.24325	0.689183	0.689183	-1.07019	-1.07019	0.689183	-0.716992	-2.30824	-0.769605	-0.240933	-0.290662	-0.0234048	-0.740006	-1.52061	1.01405	-3.20585	0.281341	5.54454	3.77345	-1.54572	-2.85611	0.042113	-0.0659794	-0.247806	-1.00117	0.674919	-0.721046	-0.615024	3.26362	-0.383518	1.77157	0.319137	0.252604	-0.715154	0.252604	-0.536716	-0.606389	0.642416	0.439838	0.367052	2.94012	-0.184525	-1.10943	3.39576	-0.722968	-2.00814	-0.152997	-1.225	-1.46828	0.725454
-0.00293272	0.287096	0.287096	-1.0282	-1.0282	0.287096	-0.0363439	-0.581743	-0.462849	0.48086	0.985635	-1.70011	-1.86564	-0.964032	0.193016	-4.17414	-0.0259659	1.86737	-0.57018	-0.219181	-5.61131	0.531882	-0.878601	1.16241	-0.805824	0.144928	0.708546	-0.906592	3.75693	0.0730852	0.698679	3.1277	-1.03249	0.68112	-1.03249	1.72933	-0.963253	-8.60041e-05	-0.300536	0.93557	3.95071	-0.95372	0.328669	2.33706	-2.50661	-0.421709	-0.575648	-0.286896	2.3628	0.628399
1.71021	0.680508	0.680508	-0.309361	-0.309361	0.680508	-0.59019	-0.645132	-0.762121	-0.0371468	0.230752	-0.75763	-1.47852	-0.698373	-0.0764356	-4.3616	0.203217	4.8551	-0.702065	-2.11696	-6.29461	0.423322	-0.859813	-0.279039	-1.14404	-0.304987	-0.466179	0.0472505	5.89465	-0.100586	-0.0283261	1.97961	-3.41769	0.160653	-3.41769	1.28052	-1.21642	0.223816	0.301985	2.1533	3.70673	-0.249468	-0.100794	1.77527	-1.29073	-0.215889	-0.65619	1.45824	-0.617629	-0.607802
-3.14469	1.34517	1.34517	-0.280214	-0.280214	1.34517	-0.165856	0.390489	-0.88985	0.163325	-1.0554	-1.14091	0.187448	-0.657863	1.80135	2.74037	-1.06751	3.48762	-1.41548	4.14147	4.015	0.874552	-0.499004	-0.134256	-4.3884	0.121526	-0.209672	-0.0862716	1.86998	-2.6436	-0.350516	3.64856	-2.1792	-0.261798	-2.1792	1.17527	0.185918	0.0730424	-0.670122	6.23103	1.38551	-0.189871	2.89245	3.61214	-1.55474	-0.161984	-0.495693	0.490667	-1.60554	-0.0207978
-0.272377	0.65249	0.65249	-0.655581	-0.655581	0.65249	-0.0989278	-1.9183	-0.441394	-1.70425	2.04856	-1.89399	-3.3793	-0.178667	2.33829	-0.925605	-0.560834	4.11696	-0.672181	0.407425	-3.65602	0.146776	0.214441	-0.600802	-0.888436	-0.180242	0.150935	1.95689	3.4532	0.388206	0.235756	2.56851	-0.473942	4.77873	-0.473942	-0.623515	-0.665267	0.452544	0.838744	0.982756	7.64503	-0.223403	-0.634879	2.38032	0.0200966	-0.239284	-0.904047	2.50369	0.529546	1.2425
-0.354827	0.466411	0.466411	-1.08875	-1.08875	0.466411	-0.250451	-0.299187	-2.33307	-0.061678	1.0762	0.306405	-1.53654	-3.37151	0.523814	-2.6086	-0.548569	8.69525	0.21256	-0.157359	-2.53777	3.71869	-0.291288	0.36223	-0.891396	0.00853986	0.904763	-0.221804	2.94266	0.466	1.20604	2.07138	-3.13576	-0.429962	-3.13576	0.679982	-0.508172	3.19472	0.337594	-0.19629	2.3169	-0.306993	-0.543082	4.27954	-0.652094	-0.139274	-0.304749	-0.784505	-0.613176	-0.645887
-0.557794	0.318059	0.318059	-0.750614	-0.750614	0.318059	1.36399	-1.21607	-0.325479	1.73285	3.25385	-0.782077	-0.558104	-1.32145	-0.535348	-1.34149	-0.0744343	2.1894	-1.56366	4.32079	1.16087	1.29167	-0.602739	-0.836913	-1.55577	0.395036	-1.10556	-0.379969	1.2101	0.0181946	1.63069	2.89535	-0.927803	0.355214	-0.927803	0.839913	-0.865232	0.80502	-0.0543153	3.16083	0.769569	-0.368865	3.96337	5.24226	-0.532165	-0.286425	-1.31446	1.41179	0.0821973	-1.26243
-1.0813	0.881724	0.881724	-5.04051	-5.04051	0.881724	-0.271625	-2.48343	-0.164263	-0.568293	-0.0317815	0.0101922	0.170013	-2.75221	-1.53149	-2.47447	-0.72819	4.567	-1.47007	-0.489992	-0.284536	-0.18896	-0.732618	-0.0207108	-1.62877	0.669479	-0.413039	0.66918	2.03252	-0.0274213	1.79638	4.57361	-1.80498	-1.32768	-1.80498	3.97483	-1.23945	1.84063	0.240686	3.31106	1.45033	0.260181	-2.65518	2.17333	-1.98453	-0.228792	-0.533936	-1.61471	-3.35228	-1.2293
-1.28128	-0.293857	-0.293857	-2.8726	-2.8726	-0.293857	-0.500915	-3.27028	-2.04844	0.0267332	0.260456	0.299876	0.338136	-3.38432	0.633185	-5.35238	1.08767	8.32679	0.783195	-1.30039	-1.28503	0.1433	0.342115	-0.875034	-1.72746	1.17355	0.0172486	0.765349	1.04901	1.60549	0.0587587	1.87017	-1.36686	-0.316449	-1.36686	0.594531	-0.865786	0.553645	0.0493666	0.679814	3.52811	0.162131	-4.66091	3.53343	-0.464601	-0.0765984	-0.312669	-2.44259	-1.59004	0.234362
-2.58525	0.473949	0.473949	-1.55634	-1.55634	0.473949	-0.0441385	-0.181572	2.02977	0.3244	0.98376	0.482404	-0.4186	-1.42292	1.3333	-3.7508	-1.27141	2.53808	-0.722801	2.13607	-1.74051	0.23444	0.530577	0.770663	-2.23706	0.389953	0.742296	-0.0699559	0.715599	-1.15085	1.54341	5.13258	-0.851163	0.610884	-0.851163	2.0419	-0.507994	0.429358	0.43703	2.69058	4.70461	-0.163629	-0.105577	3.27427	-0.858528	-0.581688	-0.4592	1.45826	0.103477	0.457104
-0.763968	0.321898	0.321898	-0.702632	-0.702632	0.321898	0.145056	-3.04933	0.940921	-0.157189	1.11193	-1.47477	-3.74009	-2.62095	-0.698478	4.10577	-2.94557	2.30839	-0.15249	9.20235	-0.899148	1.60874	-1.09462	0.151221	-1.82954	-0.0608994	-2.09495	-1.21626	1.37614	-0.439899	0.316097	5.33847	-1.97797	-0.697602	-1.97797	1.41107	-2.49648	-0.106163	-1.39976	1.3308	2.55121	-0.954294	3.48846	2.35671	1.03299	0.208776	-0.995687	-0.057057	1.59002	-0.80798
-3.29104	1.79372	1.79372	-4.20169	-4.20169	1.79372	0.964582	-2.56968	0.323373	0.843192	-0.0969157	-0.323294	0.225363	-4.25616	-1.34364	-0.558924	0.529382	5.31958	-1.86604	0.229324	-1.27617	1.50464	0.154232	0.408414	-2.31621	0.902258	-0.127158	0.754468	1.85915	-0.0309837	0.158045	3.26429	-3.42993	-1.56662	-3.42993	-0.0440543	-2.1589	2.193	-0.0632583	1.67221	4.5813	0.00338566	0.385637	1.42966	-0.513081	-2.34921	-0.892696	0.315852	-1.82335	-1.97012
-0.288675	0.350116	0.350116	-0.830576	-0.830576	0.350116	-0.746538	-3.07914	-0.733378	-0.173314	0.91535	-0.257181	-0.113678	-2.8752	0.263922	-3.38379	-0.0397526	6.4501	-0.600715	-0.222753	-1.73834	0.571223	-0.409634	0.912391	-1.96707	0.045255	0.274955	0.237933	1.20603	0.554544	0.56323	2.89763	-2.37642	0.0309317	-2.37642	0.101682	-0.594829	1.10676	0.73078	0.802339	2.32011	1.14174	-1.10223	4.02723	-0.617232	-0.828162	-0.210511	-1.94217	-1.0133	-1.17919
-0.935236	0.171075	0.171075	-5.09086	-5.09086	0.171075	0.099597	0.144215	-0.663198	0.0227431	0.935046	0.184089	-0.539459	-1.12933	0.0340959	-1.94246	-0.563507	6.36592	-1.01933	0.414101	-0.669672	1.99612	-0.119	-0.141301	-1.09781	0.133129	1.61411	-0.191372	1.73051	0.371638	-0.318278	1.03376	-0.617423	0.0592696	-0.617423	0.725542	-0.666494	2.51704	0.0503273	1.02134	4.64843	1.55888	-1.77456	3.40997	-2.18744	-1.22986	-0.319244	-1.90233	-0.503893	-0.651688
-1.8424	-0.166147	-0.166147	-5.55354	-5.55354	-0.166147	-0.174707	-1.35078	-2.2649	0.281691	1.0032	-0.701252	0.0566168	-1.77553	1.5359	-2.85329	0.244181	8.82753	0.701644	-2.81885	-4.09978	0.886055	-0.0411309	0.143472	-1.85715	0.254785	-0.0834634	1.00934	1.53386	-0.11735	1.46601	0.434304	-1.25969	-0.390707	-1.25969	0.943364	-0.373588	0.369282	0.147595	-0.091271	3.49338	0.00556247	0.292649	1.78017	-0.995687	-0.432161	-0.572245	-0.478683	-1.39413	-0.300148
-0.474552	1.92749	1.92749	-2.0505	-2.0505	1.92749	-0.833731	-0.717259	-1.88141	-0.740525	1.21703	0.731059	-1.61206	0.050077	0.620692	-1.42211	-0.0315785	2.66045	-0.212562	-1.32256	-4.84344	2.33131	-0.0887305	-0.530399	-3.14902	-0.369158	5.85377e-06	1.65776	0.768802	-0.0100504	3.52308	2.93327	-2.2369	0.908104	-2.2369	0.512757	-0.522899	-0.162033	0.0632315	-0.0711391	4.15543	-0.123403	-2.75545	1.88811	0.138265	-1.014	-0.107909	-0.665968	-2.04746	-1.37522
0.951712	0.547087	0.547087	-0.657034	-0.657034	0.547087	-0.616745	-3.23628	-2.52067	0.0542067	1.41457	0.100867	-2.19455	-0.96991	3.14452	-3.05806	-0.862266	10.15	1.16497	0.341459	-4.24829	0.66381	-0.445043	-0.369884	-1.42064	0.451408	0.705645	-0.205715	1.35508	-1.35942	1.42292	0.442365	-0.314565	3.52748	-0.314565	2.05195	0.159519	1.72651	0.674173	0.994032	5.25703	-0.246594	-2.03186	0.573438	-0.125264	-0.775418	-0.383301	0.295856	0.144277	-0.354905
-0.0279907	1.38473	1.38473	-2.21702	-2.21702	1.38473	-1.03285	-0.308856	-1.59596	1.45159	0.550429	-0.797393	0.430915	-1.12586	1.98051	-3.4037	-0.0505712	10.1682	-0.475617	-1.23112	-2.80923	1.03901	0.0769192	0.386248	-1.22844	0.227797	0.329871	0.0685366	1.53134	0.0466567	1.15681	2.36679	-2.04789	0.399744	-2.04789	0.04608	-0.0512993	0.829778	0.29205	1.51721	3.72257	1.12478	-0.160172	2.02003	-0.718496	-0.119817	-0.455344	-1.44382	-2.66609	0.0899464
-0.0679305	0.0298954	0.0298954	-0.214717	-0.214717	0.0298954	0.374325	-0.429038	-0.345148	0.779205	3.63679	0.839182	-0.908095	-0.712683	0.595398	-0.611145	-0.721224	5.20779	-2.15113	-0.972699	-4.16116	0.891048	-0.65727	-0.225274	-1.5896	0.814925	-0.423801	-0.566475	0.421574	-1.6872	0.89906	2.88	-0.440073	1.5254	-0.440073	0.452617	-1.67391	1.17755	0.764601	1.73725	1.47534	0.819332	-3.22179	3.35272	-0.23391	-0.0854424	0.212661	-0.538984	-1.30188	0.0180017
-0.585314	0.21133	0.21133	-1.95592	-1.95592	0.21133	-0.373348	-3.02116	-1.39407	0.312613	0.387306	-0.313727	-0.603447	-0.730557	0.47372	-6.39097	-0.578413	8.75282	-0.835698	-0.644999	-0.860545	0.0467567	-0.3118	0.278685	-0.535219	0.0983406	0.407338	0.306457	7.31315	1.48269	2.08365	3.17634	-0.862403	2.72172	-0.862403	0.205686	0.467397	0.980366	0.360085	0.72392	1.49968	0.522083	-0.675846	2.43866	-2.05973	-0.598928	-0.405812	-1.77112	-1.43257	-0.541339
0.593227	-0.03108	-0.03108	-1.71929	-1.71929	-0.03108	-1.08181	-2.91215	0.126679	0.111236	1.15377	0.0807759	-1.82126	-2.81553	0.692012	-1.68856	0.100211	5.66209	0.796402	3.06152	-1.47874	0.164273	-0.174273	-1.03296	-3.99974	0.369023	-0.545519	-0.587877	3.28898	0.0345439	2.4855	1.11257	-1.16722	0.850953	-1.16722	0.177782	-0.71242	0.972408	0.205284	0.227545	1.60666	0.530905	-2.25973	0.726213	-0.661089	-1.7364	-1.00144	-0.957492	0.0643033	-0.257122
0.956672	1.78072	1.78072	-2.29587	-2.29587	1.78072	-0.974646	-1.03809	-0.698196	-0.631958	0.586685	0.139942	-4.69856	-0.277836	-0.24897	-1.56822	-0.423589	6.55007	-0.0860691	-0.463127	-0.174426	0.539714	-1.01077	0.669679	-2.48525	0.0376967	-1.68986	0.763048	3.25288	1.49257	1.25139	2.2648	-1.53638	0.353455	-1.53638	0.126007	-0.923546	0.971752	-0.0205656	3.2994	1.56453	1.31833	1.10445	3.38422	-0.747585	-0.358909	-0.991399	-1.1398	0.0671724	0.0293055
0.445737	0.00527432	0.00527432	-0.107506	-0.107506	0.00527432	-0.429306	-0.34675	-1.57216	-0.747632	0.566439	0.133775	-1.15344	0.35519	1.49034	-0.320194	0.464925	8.7285	-0.0113448	-0.00267798	-4.99634	3.6279	0.0193599	-0.0976349	-1.22344	0.0477348	0.0476831	0.0132321	1.09173	-0.982018	2.03786	3.02984	-2.97621	0.341501	-2.97621	0.383675	-1.20717	0.693689	0.535913	0.512089	2.08541	0.0572802	-0.175315	3.19206	-0.58278	-0.949867	0.161584	-0.372954	-0.451732	-1.22378
-1.44087	0.68416	0.68416	-3.36735	-3.36735	0.68416	0.489674	-0.216072	-1.16955	-0.305921	2.70767	-0.715142	1.3852	-0.79605	-1.70814	-4.10866	-0.455124	1.17481	-1.50233	2.35587	-4.24724	3.4368	-1.79659	-0.467884	-0.612009	0.465883	0.102471	1.42904	1.96543	-0.616529	0.377364	4.19802	-1.0188	-0.456784	-1.0188	0.75519	-0.567111	1.54313	-0.480548	2.62125	2.58851	-0.0759034	-1.08547	1.79306	-2.03735	0.0625536	-0.942301	0.584901	-1.45293	-0.923506
-0.736681	0.967264	0.967264	-1.57498	-1.57498	0.967264	-2.39547	-1.18283	-1.38972	0.0741613	1.05703	-0.176552	-2.55516	-3.52623	1.34783	-3.66837	-0.418115	4.21857	1.32809	1.00007	-4.4957	1.96314	-0.0685571	-1.07974	-3.08	0.409651	0.392292	-0.44677	0.698137	-0.831684	-0.28741	2.04821	-3.66622	2.30558	-3.66622	-0.240865	-2.16154	2.39264	0.0105508	2.0003	2.91273	0.082105	-0.781324	2.48119	-1.85544	-0.278271	-1.3067	-0.426646	2.10993	0.087115
-0.531501	-0.0712242	-0.0712242	-1.60147	-1.60147	-0.0712242	0.196153	-1.05585	-0.0778942	-0.405193	0.895186	-0.825984	-0.0701866	-1.63406	0.53965	-4.54415	0.0131253	5.89804	-0.703651	-1.06114	-1.36247	0.261144	-0.104736	1.75427	-2.11387	0.831489	-0.095894	0.398734	2.02215	-0.04004	1.66685	1.968	-1.35495	-2.11861	-1.35495	0.445142	-0.0229396	0.958382	0.493708	-0.203535	2.61786	0.225041	-2.18845	4.95319	-0.804198	-0.249152	-0.329858	-0.812411	-1.15003	-1.31353
-4.36535	0.0745112	0.0745112	-3.00072	-3.00072	0.0745112	0.166928	-1.69243	1.30899	-0.454321	-0.0885278	0.460289	-0.322637	-0.253711	-0.759758	-2.87799	-0.472702	12.0576	-1.81946	2.88223	1.97037	0.518826	-1.14171	0.306939	-1.44802	0.0215058	0.0420967	0.70794	2.89909	-0.610338	-0.7321	6.04	-1.38941	-0.0859469	-1.38941	4.69765	-1.3314	0.585521	-0.445432	2.26408	3.68389	-0.568472	-2.03827	3.38066	-0.902473	-0.583434	-1.04593	-0.195402	1.69094	-2.36882
-1.2136	0.739845	0.739845	-1.76746	-1.76746	0.739845	-0.0201256	-2.03174	-1.27257	0.604442	3.40695	0.256782	-0.0960247	-3.37084	-0.0128348	-1.76372	0.287448	5.87982	-0.795675	-2.02699	-2.75296	0.428111	0.175739	0.248978	-0.202887	0.150214	-0.276301	0.496483	0.237615	1.15989	0.482342	1.72076	-1.44956	0.0420773	-1.44956	1.49241	-0.440814	2.2332	0.109266	2.13614	3.89433	0.0870352	-1.037	1.37996	-0.781176	-0.577036	-0.222045	-1.81165	-0.164295	-0.246988
-1.50882	1.50462	1.50462	-3.74679	-3.74679	1.50462	0.524984	-4.01342	-2.83466	0.176056	0.731181	1.16982	-1.44298	-1.26959	0.0808448	-2.5198	-0.048858	8.16779	-1.20108	-0.923463	-2.53583	-0.0858342	0.278562	0.23995	-0.853962	0.0191015	0.916979	-1.11548	1.33619	0.273859	2.337	3.33195	-2.29282	0.0723066	-2.29282	0.561912	-0.992035	2.13582	0.681136	1.5509	4.17801	0.0641822	-1.30097	2.55811	0.0544842	-0.36021	-0.774875	-1.47785	-1.9954	-0.104297
-0.42598	1.29643	1.29643	-1.29151	-1.29151	1.29643	-0.387229	0.415786	-0.0990293	1.45266	0.350119	-3.30103	-2.48926	-3.94139	-0.347001	-1.14718	-1.03413	3.00386	-0.759599	5.46519	-1.69014	0.832286	-1.57432	-0.633685	-3.58898	-0.015158	-0.225424	2.81014	3.2086	-0.405267	1.35246	3.31577	-2.18393	1.474	-2.18393	0.166015	1.19523	0.793359	-0.0213921	0.201809	3.10104	0.291774	-2.18194	3.17812	-0.60396	-1.28303	-0.551477	-0.578255	0.55098	-0.507036
-0.742596	0.343142	0.343142	-1.5666	-1.5666	0.343142	-0.466884	-1.37962	-0.544793	0.378047	0.99055	-0.433417	-0.206366	-1.23667	0.379385	-5.46103	0.500489	10.9447	-0.23502	-0.947435	-2.82304	1.13358	-0.00437218	0.143379	-0.833873	-0.183684	0.744066	0.669022	2.79913	0.143702	0.363605	1.15761	-1.96772	0.0315297	-1.96772	1.79523	0.0520669	1.07854	1.0782	0.482162	2.47667	0.759122	-2.66209	2.81975	-1.48402	-0.465829	-0.507188	-1.95844	-2.19529	-0.507642
-0.102016	1.44096	1.44096	-2.56597	-2.56597	1.44096	-0.434287	-2.98371	-0.382014	-0.325124	0.237276	0.363779	-0.304457	0.278383	0.366184	-2.78976	-0.520693	2.8156	-1.27255	-0.351942	-1.50104	1.01973	-0.547791	0.813704	-2.41894	0.822258	0.697966	-0.437609	0.0288509	-0.136033	1.46698	2.61467	-1.6218	-0.310705	-1.6218	0.344772	0.234224	0.739252	0.661913	1.08127	1.96114	0.151164	-1.67351	3.54151	-0.57036	-0.719716	-1.46256	-1.80692	-1.87999	0.0671251
0.350616	1.90486	1.90486	-2.40677	-2.40677	1.90486	-2.026	-0.953054	-1.78786	0.0924495	0.331176	-0.392597	-3.75049	0.505818	0.0696689	-0.659695	-0.377696	13.7841	-0.941256	-0.282455	-4.13773	0.395183	-0.348578	-0.713604	-1.59496	0.238088	0.391856	-0.90151	2.48596	-1.5649	0.600727	0.737409	-1.56771	0.839786	-1.56771	0.266428	0.341813	0.89908	1.10284	0.637817	6.18222	0.320821	0.412639	3.44798	-1.6775	-0.299567	0.279242	-0.203214	0.28347	-0.850953
-0.304632	0.117418	0.117418	-1.74683	-1.74683	0.117418	-0.729033	-1.25195	-0.235843	0.199393	1.1925	0.472131	-2.18601	-1.17806	-0.508712	0.12474	-0.250452	10.3585	-0.679679	0.238707	-2.97932	0.202276	-0.613682	-0.469951	-1.61638	0.160595	1.02698	0.367278	2.29739	-1.40326	1.11207	0.662093	-2.08046	0.996346	-2.08046	2.45389	-0.237221	0.65758	0.877693	1.59771	4.65656	0.30933	-1.75759	3.99205	-1.86781	0.221441	-1.04135	-0.662088	1.8023	0.0864275
0.221416	-0.084074	-0.084074	-2.24871	-2.24871	-0.084074	-0.737198	-0.860037	-0.257738	-0.818058	3.08285	-0.599033	-2.58996	-2.15219	-0.304354	-5.01899	-0.242377	9.2371	0.784418	0.162435	-1.18769	2.01665	-0.691361	-0.546575	-2.04086	2.56132	-0.442116	-1.30888	2.94075	-2.12086	0.165746	3.20184	-0.708738	-0.158333	-0.708738	2.47871	-0.380193	0.830799	0.110212	0.768592	3.90439	0.804345	-1.09272	2.36081	-1.40279	0.242879	-0.188157	-1.04207	-0.64314	-0.0787932
-0.208431	-0.298743	-0.298743	-1.70871	-1.70871	-0.298743	-0.264705	-2.77833	-1.97954	0.220918	2.92421	-0.299694	0.00292651	-0.392579	1.27218	0.424488	0.323622	0.794516	-0.990822	4.5027	-4.81356	1.0731	-1.26751	0.502386	-1.93724	1.37595	-1.53224	-0.172436	2.02043	-0.219587	0.894133	4.61231	-1.0975	0.14348	-1.0975	-0.187237	-0.569207	0.793082	0.356752	4.08757	1.32476	-0.471848	-2.44765	2.64525	-0.626307	-1.24733	0.0128186	0.655818	-0.176892	-0.451341
-0.42015	0.087163	0.087163	-2.94559	-2.94559	0.087163	-0.140173	-0.240281	-2.29912	2.51383	-0.446187	-0.237416	-3.27332	-1.10483	-1.28918	-0.729723	-0.791388	4.31278	-0.27603	-0.167291	-0.912519	-1.80491	-0.586032	-0.565371	-1.88973	0.139496	0.101948	-0.684706	3.82984	0.0523932	-0.203995	2.26307	-2.51318	1.22506	-2.51318	0.624924	-1.5326	-0.601406	-0.743588	0.866589	2.90249	-1.12349	-1.98486	5.28492	-1.35221	-0.104032	-0.0255047	-1.0791	1.50411	-0.954072
-0.828466	3.37097	3.37097	-2.66779	-2.66779	3.37097	-1.49613	-1.61126	-0.369974	-0.0548849	0.144067	0.314899	-5.43194	-0.750958	0.0393802	-3.08235	-0.866485	5.68637	-0.305104	-0.489813	-1.11713	1.06146	-1.40948	-2.3602	-1.85153	-0.447378	0.263825	0.668356	3.13492	-1.16125	0.625794	2.00217	0.173984	5.04806	0.173984	0.143847	-2.28744	0.137904	-0.0744303	6.28305	2.07491	1.00284	1.04404	2.20995	-0.123899	-0.755801	-1.35831	-0.382403	0.190971	0.841869
-0.477309	-0.0623144	-0.0623144	-1.86009	-1.86009	-0.0623144	0.438643	-0.397065	-0.0204168	3.57819	1.45628	0.0942083	-4.68347	-0.800277	0.188146	0.822427	-0.131802	3.42823	0.255248	0.170983	-1.70861	-0.191545	0.128896	-2.02283	-0.470073	-0.0160517	-0.174112	-0.19927	0.653504	-1.65044	1.20161	2.83188	-1.66609	1.15939	-1.66609	0.695152	-2.25837	0.66888	0.0991236	1.51787	0.596919	-0.146406	0.39495	3.87699	-1.23732	-0.332797	-0.997203	-0.612725	0.242207	-0.202479
0.598788	0.445752	0.445752	-0.604696	-0.604696	0.445752	-0.411448	-1.35796	-0.112591	-0.408773	0.353393	-0.958871	-1.27745	-0.917908	1.4794	-4.88733	0.467069	15.4976	0.11407	-1.1407	-2.19294	0.619902	-0.640565	0.02766	-0.949389	0.1481	-0.158249	0.161799	2.66362	0.0128178	1.58808	0.802301	-0.821083	-0.177441	-0.821083	0.713332	-1.65521	1.15514	1.21622	0.296707	2.45525	0.396701	-1.73607	6.15629	-0.750697	-0.367564	-0.397144	-0.62936	-3.26332	0.0460593
0.24392	0.104963	0.104963	1.39033	1.39033	0.104963	-1.09822	-1.06397	-0.65056	-0.699757	1.26251	-0.498668	-0.515064	-1.56064	2.89623	-6.84071	-0.100495	8.51292	0.0395085	0.456817	-2.84595	1.84219	0.198687	-0.0472992	-2.63687	1.10433	0.635607	1.45854	1.78196	-0.686234	1.87322	4.15591	0.0544839	0.526849	0.0544839	1.33799	-0.0248377	0.45458	0.603176	0.683402	2.69915	-0.270554	-0.192911	1.84151	-0.28515	1.03963	-0.395323	-0.238	-1.61827	0.246652
-2.31921	-0.478782	-0.478782	0.0117033	0.0117033	-0.478782	0.280114	-4.59415	-0.0262092	0.111414	1.28279	-0.989878	-1.76413	-0.778629	-1.12367	0.120368	-1.51089	5.64935	-0.350769	9.15428	1.62342	-0.0578246	0.0236796	-1.59215	-2.39027	0.456874	0.572606	0.630121	1.83023	0.198736	-0.0795897	5.97004	-1.56764	0.225389	-1.56764	-0.0848482	0.0771096	1.55764	0.283871	4.88101	1.49809	-0.0347969	-0.180978	2.78212	0.175372	-0.174909	-4.21743	-0.0243808	5.77405	-0.0682084
-0.0134766	-0.153403	-0.153403	-0.180649	-0.180649	-0.153403	-0.0689076	-0.808721	-0.422274	0.264902	0.527296	0.360741	-0.144246	-1.1412	1.34532	-5.04115	0.252221	13.0221	-0.139952	-4.82194	-2.30488	-0.14572	0.0729539	1.75919	-2.24856	0.113959	0.0193256	0.985958	2.24258	-0.164164	0.762769	1.82271	-0.616997	-0.221181	-0.616997	1.49937	1.10878	0.794683	1.50461	2.5944	2.84992	0.154069	-3.34968	3.76245	-1.15331	-0.889727	-0.185104	-0.857053	-1.42205	-0.0488297
0.456248	0.721014	0.721014	-2.47674	-2.47674	0.721014	-0.277422	-3.05641	-3.05898	0.823715	0.520847	0.468629	-0.76323	-2.36661	-0.164811	-3.811	-0.353253	12.0289	0.282609	-0.318905	-1.06796	1.93883	0.76985	-0.26391	-0.496611	0.241515	0.305052	2.79744	1.86038	-0.784635	0.313001	4.34731	-1.73912	-1.07007	-1.73912	0.464237	-1.06713	2.27577	0.850094	2.33421	2.39586	2.37132	-1.65738	6.30909	-1.09259	-0.965314	-1.78322	-0.492889	-0.465563	-1.40773
1.22177	0.0771431	0.0771431	-0.0464055	-0.0464055	0.0771431	-0.773187	-2.58767	-0.517207	0.00901038	0.221209	-1.00714	-0.985117	-0.678292	0.304859	-3.71825	0.692545	10.427	-1.2134	-0.245088	-5.02152	3.53771	-0.567253	-0.224536	-1.91518	-0.305904	0.961977	0.794185	1.85824	0.111563	1.01261	2.73676	-1.52669	-0.034338	-1.52669	1.95118	-0.298044	2.79507	0.510661	0.200329	2.53041	0.254249	-2.80797	2.39823	-1.51219	-0.253789	-0.555315	-0.30735	-1.03072	-0.506015
0.0327775	0.755144	0.755144	-2.01331	-2.01331	0.755144	-0.0811101	-0.885338	-0.0586449	-0.0889992	2.1233	-0.521455	-1.45108	-1.24898	0.167711	-1.83628	0.789371	8.56366	-0.048854	0.73633	-1.09953	0.0797043	-0.708399	0.244297	-2.58641	0.270554	-0.409356	0.487076	2.44037	-0.896484	0.0102733	2.9377	-0.815359	-0.94385	-0.815359	0.192238	-1.61122	0.465457	0.70778	1.09802	2.75549	-0.143807	-0.780896	1.05882	-0.682032	-1.05225	-0.762704	0.495906	-1.59534	-0.966705
-0.0698286	0.800723	0.800723	-1.09251	-1.09251	0.800723	0.295263	-1.11883	1.04352	1.28043	0.215766	-0.537578	-1.13771	-1.95666	-0.357176	0.65475	-1.17139	8.2259	-0.116403	5.88568	-1.47437	1.45495	-2.22831	-1.13029	-0.931963	1.4502	-0.598932	0.0474259	2.65426	-0.565453	-0.395616	1.27421	-0.47266	-2.59072	-0.47266	0.957306	-1.63558	1.16799	-0.102308	0.24039	3.7034	0.090783	1.34893	3.21897	-0.83727	-0.812731	-1.61726	-0.339427	2.45272	-1.13466
-0.63369	0.641106	0.641106	-0.477532	-0.477532	0.641106	-0.23159	-1.87778	-1.79164	0.459596	1.95325	1.55104	-2.07585	-2.99509	-0.193821	-4.37851	0.945799	7.53627	-0.556445	2.78315	-2.24088	-0.157071	-1.32476	-0.271975	-1.33662	1.42604	-0.989669	-0.456212	0.186361	-1.12794	0.956713	7.27818	-1.74186	0.509441	-1.74186	0.570081	-1.52256	2.91085	-0.0868952	1.61423	4.43793	0.135374	-1.13444	2.58298	-0.396039	-0.388169	-0.501473	-1.84306	-1.75722	-0.0852194
-1.00854	0.614736	0.614736	-1.41104	-1.41104	0.614736	0.0216837	-2.31415	-3.34524	-0.290272	1.40188	0.141182	-0.131858	-1.36944	0.298356	-2.57443	0.525357	7.2547	-1.0545	0.166334	-0.305161	0.898819	-0.112899	0.518368	-0.237569	1.36207	0.469243	0.49236	2.00442	-0.662285	0.646052	4.68075	-1.44122	-0.0639407	-1.44122	1.62379	-0.507542	0.614173	0.0427239	0.740372	6.73225	0.959877	0.0790093	5.70272	0.203189	-0.451772	-0.635844	-0.268223	-1.52711	-0.248079
-0.324746	-0.00642015	-0.00642015	-0.803852	-0.803852	-0.00642015	-0.347856	-2.39801	-3.06913	-0.0635155	-0.138563	-0.00534897	-0.401483	-2.87455	0.297283	-3.98996	-0.520778	6.56751	-0.506738	-0.702939	-0.227057	-0.00232759	-0.0763917	0.261691	-1.10033	-0.115484	0.0570391	-0.116402	2.771	0.290355	1.85601	4.215	-1.50822	0.952662	-1.50822	0.580813	-1.92773	0.998103	0.62397	2.99717	1.71776	0.784107	0.180456	1.72469	-1.4164	-0.637595	-0.0533252	-1.03184	-0.875314	-0.598924
-1.97393	0.294153	0.294153	-2.04518	-2.04518	0.294153	0.964841	-3.91634	-2.33586	0.0700028	0.685243	-0.894937	-2.01187	-1.18092	-0.436437	1.19371	-3.15757	1.13532	-1.59741	4.93165	-0.0696942	0.280699	-0.698999	-0.282387	-4.9885	1.99373	0.107867	2.56374	1.35059	-0.177258	-0.629135	2.8836	-3.05941	-0.68428	-3.05941	1.17922	-1.77679	0.42135	-0.293533	3.03888	2.05019	-1.0011	1.11563	0.851817	1.1399	-1.09308	0.0541462	-1.04041	-0.0486016	-0.0916905
-1.21563	0.726253	0.726253	-4.09217	-4.09217	0.726253	0.270344	-1.97902	-0.50495	0.2788	1.44209	-0.506217	-1.29181	-0.15537	-0.237414	-5.01353	0.284477	7.58126	-1.70928	-1.13915	-2.04495	0.487268	0.364823	0.156415	-1.49673	1.53173	0.876572	-0.178093	0.515341	0.0679192	0.818539	1.69361	-1.93319	-0.460004	-1.93319	0.347747	-1.7609	1.23205	1.03335	0.455552	3.67269	-0.0457931	-0.298756	1.82097	0.273419	-0.754678	-0.173789	-0.213675	-2.73159	-0.153476
-0.994486	-0.635825	-0.635825	-3.81926	-3.81926	-0.635825	-0.648699	-0.390354	-0.516132	0.51461	0.305324	-1.10221	0.562405	-2.09884	-2.12224	2.99988	0.123471	6.25931	-0.0109315	1.44064	-0.0662323	1.9637	-0.389972	-0.872099	-4.72889	0.539149	-0.183382	4.02764	0.981824	-0.00149054	0.0528509	5.08299	-1.18869	0.602336	-1.18869	-0.159529	-0.284474	4.81602	0.349422	4.59696	1.59686	0.126204	-1.05085	2.24955	-0.99115	0.133673	-1.46869	-0.589248	-0.55895	-0.958052
-2.20532	3.71504	3.71504	-2.88109	-2.88109	3.71504	-0.362475	-1.67024	-1.4631	-0.930791	0.181598	-1.13139	-1.41892	-2.97364	0.0451203	-1.29262	-1.76727	6.45124	-0.949947	9.90165	0.580821	-0.0524831	-2.80586	2.09904	-0.762883	1.56158	-1.0855	0.449887	1.69681	0.0329291	2.13409	3.72017	-3.22463	0.584731	-3.22463	0.362813	-5.62697	0.573997	0.276013	0.734676	2.45622	-0.633153	-0.925108	1.82102	-0.545789	0.0797373	-0.0525943	0.37331	0.830978	0.160552
-0.606417	0.191085	0.191085	-0.853308	-0.853308	0.191085	-0.0148521	0.755286	-3.11228	-0.457074	3.6909	-0.431076	-0.152193	-2.14216	2.00304	-3.58541	-0.126448	5.51775	-0.973564	-0.174077	-2.80662	0.0825498	0.144115	0.64269	-0.792775	0.538367	2.12879	-0.186972	1.3867	0.944528	1.74486	0.627571	-1.6066	-0.276351	-1.6066	-0.0943517	0.361766	1.71254	0.755889	0.416639	7.88445	0.778141	-0.566206	1.05813	-0.320459	-0.542524	-0.148836	-1.73079	-5.53526	-1.76994
-0.657513	0.0778898	0.0778898	-4.11101	-4.11101	0.0778898	-0.440466	-3.03104	-1.33119	0.94882	-0.140266	-0.943587	-2.58407	-0.644175	-0.652385	2.01801	-0.998218	11.9049	-1.73737	5.49127	-0.392644	0.395486	-0.993939	-0.730556	-1.60473	1.48504	0.407305	0.623958	2.67122	-0.326813	-1.51766	6.75436	-0.176384	0.0864297	-0.176384	0.259626	-0.958716	1.45176	-0.0751338	1.28606	1.95309	-1.5801	0.927779	1.18995	-1.32834	-2.50909	-0.727796	0.229007	-3.06008	-1.06942
-2.78193	-0.38372	-0.38372	-3.09712	-3.09712	-0.38372	0.374602	-2.26965	-1.64787	-0.0286543	0.283245	-3.13709	-1.84109	-0.846176	-2.09214	-3.62815	0.308907	3.66308	-3.131	4.14915	-2.44998	-0.454154	-1.20386	-0.692293	-2.97128	0.285713	-0.9275	-0.105301	1.51203	-0.944996	-0.195047	5.23499	-2.1	-0.499302	-2.1	-0.436509	-1.60106	0.68666	-0.219688	0.349145	0.532629	-0.378177	0.856845	1.8489	-1.13251	-1.61819	-1.06805	-0.825454	-2.9355	0.434813
0.568367	1.05234	1.05234	-1.49757	-1.49757	1.05234	-0.695339	-0.581675	-0.894096	-0.506527	1.35572	-0.239341	-1.85661	-0.473432	0.838511	-4.43018	-0.768132	7.54213	-1.84705	-1.31612	-0.313916	-0.761549	-0.533132	-0.758895	-1.19514	-0.181579	1.21681	0.325421	1.56114	0.527485	1.49515	5.18416	-2.05937	-0.118545	-2.05937	0.162037	-0.85916	2.09291	1.03563	3.76316	1.90298	-1.05679	-1.10246	2.11723	-0.417068	0.763154	0.202617	-1.23789	-0.703766	-0.175286
-0.664319	0.346758	0.346758	-1.88659	-1.88659	0.346758	-0.692293	-0.468338	-1.0328	0.183912	2.03214	0.27644	-2.20078	-0.463934	-1.43368	-0.910024	-0.452049	2.71863	-0.212673	3.67507	-2.35408	3.13326	-0.390572	-1.07992	-1.29555	0.475718	-0.747781	-0.418263	2.24882	-1.54814	-0.207793	3.07475	-1.56447	0.248878	-1.56447	0.629565	-1.34527	0.779998	1.18237	1.67768	2.17302	0.380339	0.0963956	0.518539	-1.63984	-0.160758	-1.18309	1.29715	0.343355	-0.0870091
0.955097	0.463559	0.463559	-2.09018	-2.09018	0.463559	-0.0850989	-2.06729	-0.556335	-0.010585	0.270679	-0.457334	-3.24721	-0.306204	0.366209	-5.44413	0.0298144	7.96397	-0.387751	-1.17475	-4.88957	-0.759591	-0.300546	-0.0306972	-0.545497	0.643239	0.073627	-0.188116	2.89785	-0.316816	0.643906	2.03911	0.728142	1.33809	0.728142	0.32482	-0.141423	0.667152	0.811828	0.908094	1.18534	0.024625	1.20322	1.77056	-0.157814	-0.655667	0.0493922	-1.25888	-0.991234	0.188984
0.153514	-0.312611	-0.312611	0.0455642	0.0455642	-0.312611	-0.474584	-0.642948	-1.50357	-0.524938	1.15526	-0.753793	-0.697215	-0.83564	0.698238	-4.47726	0.716208	6.69261	-0.473788	-2.23747	-2.76554	3.32108	-0.178166	1.48953	-0.0807437	0.0522574	-0.10178	1.91493	1.36547	1.27805	0.261006	4.11065	-0.336984	0.48605	-0.336984	0.449579	-0.402121	0.343217	-0.039962	-0.376636	1.91602	0.0327872	1.46454	5.76881	-0.442224	-1.2054	-0.241964	-0.351724	0.499331	-2.84188
-0.05381	-0.54538	-0.54538	-2.28932	-2.28932	-0.54538	0.712178	-2.67732	-0.892261	0.189804	0.86173	0.0202847	-0.355624	-3.05791	-0.0579666	-1.94369	-0.311868	8.56831	-0.768174	0.764908	-0.724875	0.331265	0.96183	-0.514865	-0.812325	0.322928	-0.218938	2.48031	1.53942	-0.150393	0.0295586	1.40254	-1.455	-0.525538	-1.455	1.87611	-1.91086	0.920755	0.388113	5.02148	5.53024	0.00113198	-1.0807	1.34079	-0.238133	-0.869455	0.145613	-0.856701	-1.32315	-1.43309
-0.347473	0.232507	0.232507	-4.17132	-4.17132	0.232507	1.26742	-2.70105	-1.95996	0.163235	0.213322	-0.769763	-1.23769	-2.31698	-1.5645	-3.58397	-0.0194876	4.4285	0.0915062	1.59863	-1.03461	-0.446383	-0.25431	0.0952769	-2.25582	0.551209	-0.87948	0.625229	1.66385	0.180653	0.0877823	1.68469	-3.94566	-0.721373	-3.94566	0.394974	-1.08823	1.08464	-0.0993702	2.00027	2.85044	-0.363143	0.285936	2.56279	-3.58214	-0.778835	-0.0781216	0.0388326	-0.762978	-0.0710747
0.277508	0.85068	0.85068	0.0762515	0.0762515	0.85068	-0.750037	0.460978	-0.437073	-0.139074	0.337788	0.174242	-3.3441	-0.15562	2.67645	-0.917313	-0.486984	10.5017	0.534491	0.0346301	-0.299208	-0.247745	0.0367107	-0.647089	-2.9502	0.498394	0.273195	0.710247	2.18031	-2.55488	1.77745	0.813267	-3.53707	0.116915	-3.53707	1.06134	-1.25862	1.34503	-0.0303124	-0.581515	3.60098	0.983031	0.387111	1.62487	-1.11501	-1.34512	-2.01858	-0.682454	-0.264631	0.171229
-0.915484	0.482343	0.482343	-3.63898	-3.63898	0.482343	-0.149207	-1.41501	-0.91671	-0.304186	0.997045	-2.13288	-0.1204	-0.331558	-1.32246	10.8047	-1.91398	2.7115	-1.63439	5.97116	0.231952	2.32569	0.0138778	-2.54275	-1.13711	0.0838089	-1.65487	0.808684	1.21756	-1.00267	-0.216172	9.17575	0.130403	3.01974	0.130403	1.1602	-1.49502	0.398727	-0.935088	5.94173	0.789877	-0.0607152	5.0563	0.404616	0.668154	-1.12277	-1.63339	-0.99535	2.54061	0.273464
-0.104229	0.224126	0.224126	-1.2091	-1.2091	0.224126	-0.33177	-0.049611	-0.995185	-0.155731	1.58097	1.64558	-1.42203	-1.73016	0.528854	-4.96605	-0.116208	7.5996	2.17589	-1.16313	-1.46416	0.105772	0.202891	1.07116	-1.60434	0.0941787	0.62774	0.145117	1.09542	0.710068	1.39951	0.963494	-2.52386	0.583921	-2.52386	0.392885	-0.250811	0.695481	0.464772	0.363656	4.27677	0.325939	-2.88742	4.80471	-0.65237	-0.141817	-0.563082	-2.29354	-1.12425	-0.589777
0.55168	3.14205	3.14205	-2.44396	-2.44396	3.14205	-0.85195	-0.935849	-2.33673	0.0240076	2.64062	0.277669	-0.292482	-1.63536	0.476863	-2.96246	-0.759745	7.29136	0.617574	-0.198387	-2.22857	1.25653	-0.143772	-0.705156	-1.13093	0.834854	0.380896	0.393373	0.539964	-0.0107924	1.55613	3.17653	-5.27591	0.320425	-5.27591	0.514226	0.171465	0.400464	0.305072	0.848045	2.71808	0.456679	1.27334	3.49223	-0.0938754	0.337577	-0.412548	-0.187937	0.0156922	-0.908901
0.141179	-0.254301	-0.254301	1.1136	1.1136	-0.254301	-0.488308	-0.109132	-1.51105	0.0795014	2.40905	-0.176777	-3.12403	0.920305	0.667381	6.02973	-1.07272	2.01785	2.89737	0.103589	0.53079	0.311184	-0.349234	-2.05878	-1.30841	0.0741923	-2.31703	0.271687	2.41961	-2.39829	0.54938	1.62072	-0.210457	0.538304	-0.210457	-0.217225	-1.00191	1.01126	-0.0976549	0.884533	1.7251	-0.934363	-0.586391	1.31357	0.222906	0.0162219	-0.645595	1.92806	-0.326129	0.122325
-2.28262	1.30527	1.30527	-3.80153	-3.80153	1.30527	-0.118563	0.175536	-1.14583	0.32035	1.41995	2.39278	0.372703	-0.925632	-0.206798	-0.159444	-1.42056	8.25122	-0.369398	-0.267893	-1.00558	0.971293	-0.639789	-0.219818	-1.14528	2.34443	0.067106	2.62092	4.74855	-1.15452	2.10723	2.37437	-1.95997	0.43972	-1.95997	1.47783	-2.21446	2.01849	0.0225247	2.26152	6.52007	0.323925	-0.737644	0.617502	-1.51936	-0.177366	-0.0524408	-0.0133419	0.556904	-0.49062
-0.231409	1.0826	1.0826	0.368509	0.368509	1.0826	-0.0904324	-0.9156	-1.36789	-0.224554	0.314289	-0.548335	-2.32384	-1.05206	1.01847	-4.56665	-0.364745	2.01295	-0.604674	-0.526347	-4.00996	0.418414	-0.797155	-0.0103355	-1.65449	0.381595	-0.561978	-0.401655	1.6211	-1.85238	0.438665	4.41721	-0.980202	-0.231865	-0.980202	0.377597	-0.67668	0.897495	0.645759	0.844324	2.03127	-0.164301	-0.620489	2.73618	-0.0716444	-1.38956	-0.179479	-0.414195	-2.50348	1.34461
-1.95163	-0.17137	-0.17137	-0.536485	-0.536485	-0.17137	-0.4372	-0.839831	-0.58444	0.0897481	0.569448	-0.39783	-4.46832	-2.50814	-0.253837	-0.194811	0.020838	4.26904	-2.08192	2.01256	-4.43438	1.07104	-0.828301	0.700614	-1.06632	1.48906	-0.195496	-0.79369	2.53552	0.451177	1.58674	0.903927	-1.09233	1.57116	-1.09233	0.621565	-0.231003	0.903628	0.864824	2.11761	4.05433	-0.0155908	0.159944	3.43171	-0.713205	-0.409787	-0.719102	-1.07472	1.8593	-0.974651
-0.0151778	0.0835412	0.0835412	-0.761759	-0.761759	0.0835412	-1.44552	-0.0690537	-1.0839	-0.203502	2.84815	-0.174522	-3.59433	-0.987241	1.06225	-2.80115	0.921518	7.92307	-1.80519	-3.57244	-6.80873	2.31905	0.229117	-0.0153084	-1.98875	0.583993	-0.218159	-0.486943	2.90424	-0.676355	0.954209	1.31688	-2.48272	1.13743	-2.48272	-0.278477	-1.55158	1.59479	0.0340957	3.08925	2.01172	-0.129529	-1.29161	3.41556	-3.65824	-1.50718	-0.831666	0.0469634	-2.20428	0.0413461
-0.332891	0.203958	0.203958	0.063616	0.063616	0.203958	-1.336	-1.24702	-0.632046	-0.11225	-0.288822	-1.40061	-0.177296	-0.439338	-0.126996	-3.32655	-0.161684	5.19114	2.65642	-1.95756	-5.83475	-0.330805	-0.421663	-0.668818	0.0479224	0.658404	0.693956	0.730683	1.55119	-1.49684	3.79071	1.68726	0.161899	0.530175	0.161899	0.0932012	-0.335771	1.46484	0.540879	2.02634	3.57307	0.072781	-0.483858	4.12919	-0.264538	-0.827414	-0.370005	-0.537643	-2.33683	-0.115957
-0.393796	0.290763	0.290763	-0.635333	-0.635333	0.290763	-0.909342	-2.62395	-1.31089	1.62936	0.261261	0.372277	-0.984926	-1.04649	0.0229994	-4.9204	-0.362169	7.04973	0.519919	-0.594244	-4.30539	1.74713	0.134605	-0.0820098	-1.06512	-0.198124	0.00735992	-0.430638	2.86211	1.73271	5.96904	0.974544	-5.13745	0.36227	-5.13745	0.0246765	-0.0634366	0.543741	1.00909	0.458074	3.21493	0.28338	-1.08598	1.86292	-1.4629	-1.38358	-0.362467	-1.98731	-0.999793	-0.14263
0.0809267	0.206596	0.206596	-2.60288	-2.60288	0.206596	-0.213765	-1.27929	-0.41424	0.595721	-0.112095	-0.337355	-1.52578	-3.91447	-0.102536	-5.66396	-0.504106	4.55367	-0.156233	-0.564223	-4.12961	-0.325499	0.570768	0.618485	-0.326046	1.0087	0.083445	0.330024	0.391347	-1.00072	0.676162	5.67673	-1.46595	-0.136905	-1.46595	1.69773	-3.45862	4.29917	0.679629	0.887822	1.37767	-0.0180576	-2.31345	1.29248	3.56978	-0.805238	-0.404772	-0.475069	-0.0217154	0.18378
-0.459562	0.777416	0.777416	-3.10213	-3.10213	0.777416	-0.25563	-1.32802	-0.999023	0.534837	1.38789	-0.888706	-0.197318	-1.15629	1.76278	-4.40417	0.567888	7.946	-2.10908	-4.19833	-3.34753	2.04368	-0.274925	-0.256352	-1.04712	0.888416	0.375612	0.442376	1.0934	-1.62215	2.41396	1.29752	-1.83408	1.49633	-1.83408	0.163325	-0.124811	3.37704	0.497945	0.301856	1.18831	-0.181239	-1.26974	3.42749	-0.988276	-1.00446	-0.642036	-0.898078	-3.76209	-0.392187
-0.149248	0.351978	0.351978	0.215526	0.215526	0.351978	-1.76779	-2.32066	-1.46372	0.370264	1.70345	-1.52539	-1.16727	-2.32784	-0.174929	-1.45138	-2.02916	3.40751	-0.377232	3.1873	0.337122	-0.0862754	-1.59295	-0.817916	-2.61217	0.714427	0.396867	0.264969	1.9419	0.217246	0.500107	0.619858	-0.408082	-1.45257	-0.408082	1.18705	-1.21312	0.270414	0.0582178	3.94996	6.5448	-0.282228	-1.15167	2.37459	0.37065	-1.82004	-3.90085	-2.32822	1.49102	0.28802
0.414784	0.361844	0.361844	-3.96442	-3.96442	0.361844	0.0858073	-0.97528	-0.079316	-0.109658	0.515905	-0.46385	-1.40114	-2.02582	0.0305909	-6.66741	1.72853	7.84795	-0.228324	-0.197282	-2.17194	1.09026	-0.543697	1.06059	-1.0961	0.00107778	-0.119114	0.57969	2.43123	-0.120168	0.637864	0.426565	-2.43443	-0.159797	-2.43443	1.0341	0.132343	0.455654	0.348263	0.00788888	1.41203	0.0329024	-1.95544	2.57245	0.0561246	-0.218863	0.0309135	-0.150379	-1.26478	0.561045
0.134093	0.907664	0.907664	-0.910124	-0.910124	0.907664	-1.50298	-0.97371	-1.47397	-0.789744	0.337167	2.06761	-0.872716	-0.0413056	2.07152	-4.49495	-0.61142	5.37735	0.537344	-2.28538	-4.16054	1.11498	0.495162	-0.682633	-1.8001	-1.06117	0.187101	0.400145	4.84035	-0.0528372	0.29251	1.28598	-0.91456	1.29943	-0.91456	0.176003	-0.286582	0.691874	0.28722	0.846362	0.990509	0.400866	-0.248555	2.09589	-1.42743	-2.58212	0.00661613	-0.871112	-0.312358	-0.2465
-2.32148	0.867122	0.867122	-3.85647	-3.85647	0.867122	0.214742	-1.03103	-1.31701	-0.0282065	1.70846	0.0147862	-0.135525	-1.88307	-0.298319	-0.81855	0.113484	6.47731	-1.45109	3.46147	-1.50204	1.11276	-0.419986	-0.508942	-1.17981	0.948697	0.851676	0.590687	0.636392	-0.170605	0.967155	1.42889	-1.74212	-1.02917	-1.74212	-0.04072	-1.02605	0.464143	1.00952	5.91239	7.56559	-0.0194091	-0.463755	2.99366	-0.749083	-0.523157	-2.47866	-1.18815	-2.58107	-1.02166
-0.272104	1.02902	1.02902	-0.23803	-0.23803	1.02902	1.18118	-1.58624	-0.650503	1.02645	-0.0126665	-0.21235	0.115396	1.15623	-0.307037	-3.06489	-0.285492	9.80563	-0.756581	-0.241739	-5.38069	-0.480583	-0.433987	-0.853352	-1.4658	1.05512	-0.185659	1.84459	5.94634	-2.59663	1.88394	0.956693	-0.281999	0.172349	-0.281999	0.778166	0.0663127	0.726072	0.604223	0.0895579	3.39614	0.00722845	0.0899859	0.679882	-1.75622	-0.724932	-0.171888	0.0747952	-1.76858	1.6748
1.54075	0.115518	0.115518	0.806165	0.806165	0.115518	-0.602441	-0.675105	-1.95193	-1.30888	0.746173	-0.777364	-3.6118	-1.08046	-0.182049	0.10448	-0.642008	4.02575	0.669259	2.78563	-0.456643	2.37136	-0.502325	-0.53836	-3.63691	1.76916	0.388861	-0.962041	2.99112	-1.39561	-0.180694	2.34299	-2.45132	-0.144806	-2.45132	1.36476	0.468195	1.8412	-0.0874458	0.787025	3.94758	0.171243	2.36416	2.22235	-1.54133	-0.255221	-0.349752	-0.600233	3.42432	-0.325602
0.20704	1.62875	1.62875	-1.19706	-1.19706	1.62875	-1.73183	0.181788	-0.282257	-0.375252	-0.0862194	-1.66952	-0.309692	-1.08414	0.527308	-2.70212	0.222389	9.42653	-0.32223	-0.0873065	-5.67142	2.56123	0.0942226	-0.140783	-2.37153	-0.199718	0.254215	0.102974	0.61906	-0.900859	0.839219	2.37321	-1.65024	0.915577	-1.65024	0.571634	0.0106384	2.03922	0.338759	2.85702	8.46342	-0.307568	0.437294	1.93982	-0.793872	-0.557853	-1.24701	-0.0988921	-4.44008	0.0306578
-0.279636	0.157602	0.157602	-1.5729	-1.5729	0.157602	0.564894	-1.23194	-1.7506	1.10363	1.49713	-1.1805	-0.332494	-2.56273	-0.105589	-4.08427	0.738504	9.28811	-0.075059	-0.976035	-2.52463	0.781839	-0.496614	-0.27709	-0.1379	0.299222	-0.0302603	0.295058	2.33904	-1.21398	0.497621	2.38426	-2.41917	-0.712533	-2.41917	1.06852	-0.764339	0.664579	0.778209	0.398852	4.58603	-0.0202709	-0.0822119	4.21629	-0.957364	-0.176608	-0.696987	-0.864785	-0.513322	-0.358009
-0.410212	2.58296	2.58296	-0.488529	-0.488529	2.58296	0.10265	0.00261984	-1.09836	-0.103191	-0.148846	0.427773	-3.9127	-0.664949	0.551509	-5.88371	-1.08204	10.4731	1.18247	-0.0827803	-2.69712	0.791857	0.902437	-0.283841	-0.624826	0.17221	-0.373027	-0.405607	0.908938	-1.20955	0.320634	0.392496	-0.956858	2.02181	-0.956858	-0.120315	-2.43728	1.90756	-0.183237	0.290232	4.73632	0.0621303	0.356897	0.422155	-0.39255	-0.989674	-1.09272	0.917277	-0.312476	-1.2902
-2.81435	-0.0400479	-0.0400479	-2.92212	-2.92212	-0.0400479	0.977163	-1.56246	-1.01856	1.02207	1.12846	-0.376833	-0.359641	-0.717835	-1.09997	-1.57967	0.233388	5.15287	-2.15835	2.5904	-1.53849	1.86291	-1.96211	-0.0896725	-0.584337	1.00758	-0.673152	0.746046	4.82978	-0.252495	-0.524371	0.8051	-0.266441	0.206631	-0.266441	0.269861	-2.91344	0.467808	1.01639	0.72153	5.19836	0.377906	0.389874	1.41395	0.0355738	-0.545127	-1.53809	-3.01969	-0.875878	-0.407757
-0.349966	1.96714	1.96714	-3.07598	-3.07598	1.96714	-0.0208321	-1.04224	-2.67499	0.88198	0.564624	-0.382042	-0.153217	-2.09597	-0.2802	-1.6321	-1.22267	3.42343	-0.0261773	0.767433	-1.91579	0.453959	-0.98821	-1.06113	-3.28986	-0.0792713	-1.5018	1.53483	1.90584	-0.627987	1.86246	6.41171	-1.79263	-1.6251	-1.79263	0.351747	0.0287009	0.775082	0.138723	3.17087	1.36471	1.08419	0.708061	2.84928	-0.968806	-0.889882	-1.39265	-0.499418	-1.47538	-0.369547
-1.61401	-0.0182168	-0.0182168	-3.54691	-3.54691	-0.0182168	-0.238219	-1.03496	-0.36006	-1.10523	3.90995	0.197681	-0.152914	-3.95213	0.0591233	-4.16712	0.137752	10.8192	-0.0408147	0.109972	-2.88527	-0.40715	-0.559612	-0.637444	-1.5043	0.546244	-0.611487	1.5437	0.393425	-0.0257458	0.809566	3.96921	-2.03022	-0.386919	-2.03022	1.81001	-1.15023	1.35399	0.567305	0.111331	3.22834	-1.227	-1.45645	4.96967	1.16149	-0.158097	-0.539754	-0.953119	-2.05881	0.0685146
-1.7648	-0.743049	-0.743049	-2.8085	-2.8085	-0.743049	-0.889089	-1.4278	0.113719	0.933037	0.324319	-1.47938	-3.36095	-0.303808	-0.514213	-1.16405	-0.596055	4.84147	-0.429881	4.77193	-0.034289	0.838262	-0.91112	0.644422	-2.27394	2.62898	-0.134751	-1.78653	2.01621	-1.11657	-0.519544	2.80972	-1.32146	0.440137	-1.32146	0.0357328	-1.67766	1.55069	0.337398	6.22684	0.161683	-1.66447	0.142723	2.83105	-0.599657	-3.36703	-1.23029	-1.38966	4.68229	3.50499
-0.841229	0.807152	0.807152	-2.02364	-2.02364	0.807152	-0.18558	-3.20008	-1.15067	-0.621095	-0.276798	0.162397	-1.31956	-1.96154	0.472776	-1.60681	-0.363511	6.38449	-0.564865	0.0555886	-3.06053	0.210699	-0.787817	-0.764839	-3.72319	0.642486	0.0505996	0.532637	0.713464	0.0894453	1.2571	1.41068	-0.460953	-0.270355	-0.460953	0.0596821	-0.288472	2.08977	0.0267964	0.862567	1.25177	-0.303877	-0.574965	4.57485	-1.53679	0.973787	-0.170973	-1.1871	-2.85188	-0.930726
-1.26173	0.159484	0.159484	-5.24491	-5.24491	0.159484	-0.525595	-3.88383	-0.90329	0.221953	-0.587449	-0.0419124	-2.7669	-0.335372	0.00701169	0.783147	-1.84054	1.36107	-0.266548	4.42854	0.402119	0.138736	-0.681464	-0.997734	-5.57146	-0.205316	0.526617	0.183189	1.16893	-1.8023	0.319448	3.05584	-0.741619	0.137151	-0.741619	0.779034	-0.329698	0.97111	0.135443	-0.21161	2.63401	-0.305016	0.0438766	1.73143	0.429673	0.0262482	0.154288	0.152608	1.92902	1.43831
-3.10523	1.67788	1.67788	-0.745469	-0.745469	1.67788	1.10629	0.0923602	-0.904768	0.503692	0.382531	-1.21761	0.461349	-3.02359	-0.655207	1.32142	-2.12788	6.35224	0.888014	1.49188	0.338002	0.319638	-1.55204	-2.42807	-0.573196	0.583236	-0.683991	-0.31576	0.809855	-1.20756	1.79333	3.67877	-1.02787	0.0840959	-1.02787	2.88284	-2.4388	1.04735	-0.348717	-0.269718	1.15674	-0.169672	0.697296	2.14373	-0.452801	-0.266306	0.0345187	-0.448344	1.42607	-0.192336
-0.128604	0.917607	0.917607	-2.09245	-2.09245	0.917607	-0.31443	-1.64359	-1.26759	0.675026	1.4542	-0.00325667	-1.76515	-1.13687	0.354299	-3.00403	-0.0353797	4.25218	0.248992	0.168465	-4.25334	1.61651	-0.784652	-0.0438884	-1.33737	-0.687768	-0.219959	0.139164	2.06623	-0.464442	0.450481	2.12305	-1.93901	0.918842	-1.93901	0.872292	-0.470598	0.44638	0.321069	3.43198	6.2039	-0.968257	-0.523526	3.11937	-1.06947	-0.825653	1.34556	0.00641189	-1.59836	-0.888048
0.255701	1.06438	1.06438	-0.489641	-0.489641	1.06438	-2.31609	-3.14004	-0.956248	-1.24085	-0.183482	-1.40765	-0.454231	-0.518749	0.871327	-2.38251	0.0673031	2.22283	0.616748	-0.418226	-4.48172	-0.096723	-0.161891	0.436538	-2.82324	0.674785	-0.0384654	-0.150336	3.55214	-3.66225	1.17558	5.6942	-0.796913	-0.268519	-0.796913	0.230844	0.0448405	0.136283	0.139333	1.76296	0.708467	-0.239026	-6.12852	0.219742	-1.67506	0.0185055	-0.738872	-0.328424	0.224186	-0.10421
-0.295622	0.0935238	0.0935238	-0.457389	-0.457389	0.0935238	0.606436	-0.726514	0.0356916	-0.620704	0.216102	-0.474247	-2.73059	-0.00198176	0.498351	-4.15461	-0.0899429	10.0747	-0.508692	0.349818	-5.60571	1.46897	-0.532846	0.344896	-1.72518	1.39951	0.78233	-0.0340873	1.4364	0.155125	1.78886	2.96618	-0.357967	-0.620411	-0.357967	2.98674	-0.762615	1.93908	0.785743	-0.0201053	1.35898	-1.39923	0.0923355	1.48373	-2.4313	-0.422262	0.0387394	-0.104239	0.35564	0.28582
-1.98659	-0.123088	-0.123088	-1.43194	-1.43194	-0.123088	-1.47287	0.299464	-0.351059	-0.0202518	0.0984431	-0.808076	-3.66396	-1.49088	0.0818356	2.15432	-1.24328	0.740184	-0.511102	3.34888	-0.312116	0.0338495	-0.79388	-1.38246	-0.315899	0.335555	-0.904319	0.929591	2.42844	-0.259641	0.14328	1.04125	-0.685657	-0.0872289	-0.685657	0.941769	-2.30349	1.12142	-0.03783	1.96714	0.649497	-2.24037	1.98741	1.8942	0.251428	0.163281	-2.20106	-0.0689833	3.80562	0.626834
-1.56946	0.432458	0.432458	-2.70865	-2.70865	0.432458	0.122421	-4.09837	1.31362	1.1242	-0.205655	-1.72992	-1.83163	-0.166524	-1.17761	3.91436	-3.43085	8.50352	-0.970868	9.71924	-1.01484	1.10746	-3.29248	-0.148049	-1.57315	1.96083	-0.408078	-0.42281	2.83898	-1.66953	-0.100183	6.24797	-1.0224	0.578012	-1.0224	2.25109	-1.10791	-1.14168	-0.308427	1.576	1.75323	-1.55239	5.69405	3.07683	0.217744	-0.413	-0.678807	-0.675466	1.27631	1.70602
-1.85412	0.318015	0.318015	-4.01545	-4.01545	0.318015	0.64559	-2.44354	-1.41531	0.113431	1.23607	0.462567	1.66404	-1.62667	-1.3862	-2.64672	-0.853582	5.489	-1.05626	0.278864	-1.11841	-0.0775083	-0.646126	0.597276	-1.71762	0.190324	-0.290116	0.621108	1.85547	-0.755365	-0.11805	5.20602	-1.22019	-0.320018	-1.22019	0.345208	-0.960984	1.09806	0.506002	0.618571	3.22439	-0.673555	0.292109	3.6251	0.454711	-0.349937	-0.441925	0.033721	-2.28479	-0.799921
-0.605897	0.18393	0.18393	-2.11388	-2.11388	0.18393	-0.258445	-0.268522	-0.946416	2.12034	0.701598	0.783948	-1.16216	-0.958419	-0.340674	5.14007	-0.315416	5.45584	-1.39857	7.43984	1.41211	-0.269437	-0.947457	-0.52717	-2.9906	-0.248462	0.155667	0.139577	1.64088	-0.570861	0.0699658	2.63711	-2.30978	0.618572	-2.30978	-0.129668	-1.13787	-0.573649	-0.296527	-0.472302	0.833072	0.128623	0.942135	0.0576964	0.283275	-0.722642	-1.61614	-1.10039	0.00284961	-0.521392
0.492454	1.38662	1.38662	1.41231	1.41231	1.38662	-0.284979	0.0179519	-2.43432	-0.422662	1.69801	-0.709865	-2.32222	-2.61828	0.132628	-2.42479	0.860607	10.6978	0.497509	-0.533954	-2.6991	0.0350562	-0.427696	0.476741	-1.45361	0.488882	-0.624077	0.393867	1.79879	-0.700331	-0.41852	3.59765	-0.654199	0.758942	-0.654199	0.231703	-1.55774	0.141609	0.691526	1.22202	3.82452	0.286119	-0.839327	1.0302	-0.0376028	0.0470393	-0.959616	-1.5269	-1.69427	-0.0207833
-0.181601	-0.303723	-0.303723	0.516289	0.516289	-0.303723	-0.804459	-0.30649	-1.40494	-0.196222	0.625634	-2.83302	-2.10957	-0.228316	0.52309	0.655973	-0.712175	7.03154	-1.07543	1.19403	0.22556	2.22357	-0.753985	-0.857758	-0.67126	1.1928	-0.611613	-1.33767	2.49078	-3.83754	0.174984	3.08274	-0.405317	1.63627	-0.405317	1.04131	-0.368706	0.0530828	0.314308	1.30706	2.66418	-0.461278	3.74057	1.47581	-0.281379	0.0990713	-0.802417	-1.18956	4.11601	1.03837
-1.81576	1.8066	1.8066	-2.51825	-2.51825	1.8066	0.253463	-2.31046	-3.80036	1.04256	-0.0840075	-0.361395	-3.62064	-1.64744	-0.772256	1.08435	-1.29223	2.7807	0.0421252	10.8402	0.612963	0.597591	-1.03126	-0.807241	-3.40411	0.510228	-1.97734	0.948193	2.38971	-1.43047	0.52685	2.52007	0.0868934	-0.0511166	0.0868934	-2.81159	-0.966106	0.332208	-0.518909	0.407014	1.07517	-0.335687	3.73543	2.78069	-2.62441	-1.38161	-0.211691	-0.435696	1.52225	0.434534
-3.37369	-0.0131615	-0.0131615	-2.63448	-2.63448	-0.0131615	0.354684	-1.86758	0.188407	0.56189	0.628128	-0.989279	1.5632	-3.1884	0.119455	-3.04668	2.53417	5.99457	0.0717868	3.88035	-0.539367	4.00249	-0.0614606	0.610223	-0.262874	0.559231	0.00777433	-0.373883	2.9248	0.756269	1.39936	5.3728	-2.43392	-0.507401	-2.43392	0.815827	-1.57716	0.676928	-0.107049	3.39723	2.51041	0.423829	-2.4335	5.81798	-0.365811	-1.00911	-0.421161	-0.30899	-3.11689	-0.0352819
-0.859913	4.34529	4.34529	-1.92133	-1.92133	4.34529	1.33583	-1.32555	-1.37124	2.87088	0.470656	-0.034622	-1.9775	-0.697043	0.0223123	0.96229	-0.500592	2.97686	-1.25371	5.75961	-4.63633	-0.437979	0.32133	-0.3692	-1.86066	0.663405	-0.653263	-0.0740691	1.79964	-0.167998	-0.642887	3.32258	-0.242662	-0.454757	-0.242662	1.38052	-1.74471	2.58479	-0.783568	3.16599	0.214544	-0.744361	1.83919	1.19963	-0.226019	0.176201	-0.222022	-1.07239	3.61896	1.30881
0.137	-0.117782	-0.117782	-0.931046	-0.931046	-0.117782	-0.129238	-0.0245498	-0.868222	1.38341	1.5785	-0.270591	-4.69252	-0.150877	-0.244378	-3.7905	-0.60265	3.33085	0.563171	-0.968606	-2.22745	-0.218992	-0.467071	-0.050448	-1.72298	-0.190993	-0.262581	0.284927	0.82418	0.00868539	1.0244	1.5497	-2.48308	3.15715	-2.48308	0.294265	-2.41898	1.61425	-0.0308035	0.089635	1.32983	-0.276555	-1.30464	1.50188	-0.87772	-0.929884	-0.270686	-1.84752	-1.19673	0.507535
0.497761	1.20176	1.20176	-1.00609	-1.00609	1.20176	-0.581029	-2.45799	-1.38012	0.276025	0.819293	0.036297	-3.07421	-1.14638	-0.043748	-5.77218	-0.601643	7.04273	-0.172588	-2.7085	-5.23809	0.372768	0.164569	-0.120533	-1.42523	-0.330404	-0.132525	0.398198	1.24724	-1.18436	4.35356	1.27497	-2.70823	-0.462444	-2.70823	-0.221878	-1.46955	1.42129	1.09819	0.478852	2.11025	-0.330375	-2.70783	4.83204	-0.551345	0.636941	-0.300491	-0.0415736	-2.4506	-0.907415
0.15015	1.91321	1.91321	-0.605893	-0.605893	1.91321	0.142512	-1.01389	0.124745	-0.194994	-0.34762	0.0260467	-2.02508	-1.42392	0.434627	-1.34778	-0.206832	5.10094	-0.646848	-2.70101	-1.8298	-0.192012	-0.232002	-0.169646	-1.12473	-0.716997	0.375193	-0.023553	1.65217	-1.1476	1.26549	2.56848	0.104018	2.38103	0.104018	-0.449494	-1.85517	1.05764	1.29862	1.21226	1.56113	-1.15655	0.0218175	1.51108	-3.36137	-0.432477	0.319557	-1.44376	-1.10401	-0.493351
-0.991901	0.586927	0.586927	-1.45872	-1.45872	0.586927	-0.528396	-1.39533	-0.227241	-0.909317	-0.106741	-0.946989	-0.36753	-0.740701	-0.0798725	-2.51302	-4.58892	6.74452	-7.11323	8.37494	-0.235195	2.54829	-1.7238	-0.632755	-2.33248	0.579885	-1.32798	0.415522	0.661832	-2.0496	0.235576	3.60393	-1.08241	0.00124919	-1.08241	0.703377	-1.4088	3.24832	-0.474996	2.88146	2.14579	0.0973512	2.05274	1.74208	-0.0283472	-1.27584	-0.649581	-0.540686	0.814265	-1.27162
-2.58031	1.347	1.347	-1.77816	-1.77816	1.347	-0.964327	-1.9843	-0.48491	-1.07135	0.946492	0.204795	-4.60004	-0.31071	-1.62648	0.0935666	-0.416543	2.44741	-0.758895	1.80696	-3.6873	0.641112	-0.666485	-1.18654	-2.07161	0.786769	-0.413942	3.87235	0.849261	-1.26498	0.271074	4.35719	-0.0863842	-0.510371	-0.0863842	0.432973	-2.00776	0.43157	0.669827	1.51256	2.09213	-0.578295	-1.96816	1.70537	-0.0484965	-1.48586	-0.816499	-2.24152	-0.940171	0.465369
-0.67922	0.424034	0.424034	-0.460655	-0.460655	0.424034	-0.199518	-2.75485	-0.00756677	-0.0319609	0.454436	-0.204718	-2.96685	-2.47022	-0.925439	-1.69678	-0.594099	5.43318	0.218183	1.68612	-2.32551	-0.412428	-0.673935	-0.828729	-0.5963	1.52821	-0.720547	-1.21676	0.629504	0.0645027	0.865907	3.38245	-1.73347	1.02758	-1.73347	0.672576	-0.30231	2.49395	0.740455	0.430615	3.71992	-1.31619	-0.046111	2.33135	1.11331	-0.810796	-0.632863	-1.45884	0.193686	0.347033
0.766339	0.821479	0.821479	-1.17241	-1.17241	0.821479	-0.113273	-1.87553	0.00776422	-0.787585	1.21027	0.133047	-0.671235	-1.45504	0.179565	-1.87921	-0.768362	10.0178	-0.73411	0.960271	-4.08009	0.466451	-0.416186	-0.698524	-1.73442	0.0255778	-0.165945	0.825345	1.92215	-0.26039	-0.622595	2.17163	-1.76044	1.48898	-1.76044	0.451519	-0.0564182	2.36376	1.01628	0.341436	1.85273	-0.0288905	-1.32844	1.21093	-0.780174	0.493156	0.13875	-0.342208	-2.51626	0.652969
0.020786	0.567801	0.567801	-2.92459	-2.92459	0.567801	0.616519	-0.651	-0.583001	-0.920171	1.76086	-0.364023	-2.65449	-1.70551	-0.493449	-1.21645	-0.77325	12.0938	-0.924053	1.88224	-1.42848	-0.601236	-0.618639	0.707086	-1.06896	0.42545	-1.26589	-0.00759156	0.940473	0.297124	1.26327	2.31605	-0.973336	-0.54832	-0.973336	0.753885	0.0110757	3.0672	0.225299	3.00022	5.86901	-0.27606	-0.534289	3.75382	-0.168344	0.0172159	-0.359312	-0.396738	-0.560839	-1.29707
0.100388	0.0390417	0.0390417	0.378574	0.378574	0.0390417	-1.2493	-0.503831	-0.179057	-0.155266	2.27266	-0.476678	-4.40993	-0.346635	0.104715	1.73751	-0.85586	8.23034	0.168743	-0.142802	-2.73927	4.86817	-0.575559	-1.84567	-1.73315	-0.339114	0.214711	1.74907	2.3959	-0.60105	0.44882	0.760783	-2.63934	1.76329	-2.63934	0.605632	-1.76854	0.0650509	-0.324031	4.39615	2.44673	-1.07848	3.4195	0.628688	-0.0583018	-1.11098	0.522315	-0.593532	0.497978	0.467094
-0.624566	0.279304	0.279304	-0.879414	-0.879414	0.279304	0.427529	-0.710033	-1.36844	1.31827	0.628988	-1.28904	-0.932481	-0.419134	1.86697	-2.74968	-0.473278	5.09522	-0.162009	-1.37272	-3.30905	4.96796	-0.335311	0.320722	-0.205847	0.666743	0.545497	-0.697363	2.38142	-0.0310524	0.599028	1.62493	-1.64145	2.15637	-1.64145	1.06406	0.130517	0.91512	0.591358	1.66639	5.58225	0.153673	-1.37704	2.64541	0.0484613	-0.675853	-0.451441	-1.4707	-2.09184	-1.13693
-0.0999166	-0.572309	-0.572309	-2.45077	-2.45077	-0.572309	-0.61107	0.612361	-1.25536	-1.09783	0.355604	-0.11751	-1.09266	-0.837	0.184015	-1.63935	0.225697	6.72552	-0.136089	1.44662	-3.56572	0.755949	-1.9803	0.0134655	-0.124423	-0.647312	0.107062	0.149419	1.00196	-0.154785	1.88301	2.13473	-0.471104	0.973397	-0.471104	0.402045	-0.648467	0.408575	0.563369	0.992701	1.87222	0.22376	-0.0424546	4.43976	-1.57545	-4.12176	-0.586276	-0.804678	-0.389253	-0.457325
0.484382	2.50541	2.50541	-2.31151	-2.31151	2.50541	-0.051546	-0.759804	-1.24959	0.402111	0.593018	-0.138137	-2.28815	-1.17888	0.239605	-5.60915	0.182717	10.1089	-0.0363064	-0.16284	-3.32387	0.222253	0.876104	0.0493799	-2.15173	-0.0406683	-0.312013	-0.0481975	1.3211	0.207255	0.610236	1.44129	-0.607502	1.45211	-0.607502	-0.0993034	-0.679039	0.392417	0.845051	2.02992	1.81889	1.45711	-0.375716	4.52445	-0.0823877	0.598204	-0.385565	-1.34316	-2.78041	1.23363
0.313167	0.186856	0.186856	-0.52761	-0.52761	0.186856	-0.0323504	-3.9457	-1.76322	0.0816238	0.434866	1.31218	1.29865	-1.1783	1.56977	-4.34821	-0.0131014	9.45336	0.121323	-2.06058	-3.8617	0.538493	-0.0330109	0.341779	-0.652193	0.559194	-0.248178	0.285449	2.61476	-0.0128183	1.13389	0.823799	-1.49097	0.442817	-1.49097	1.01767	0.904027	1.20551	0.753503	0.679982	3.23145	0.0797249	-3.10448	2.78196	-1.17538	-0.611203	-0.145746	-1.18329	-1.65531	-0.085803
-0.218951	1.6958	1.6958	-1.14174	-1.14174	1.6958	-0.00552435	-3.0035	-0.397915	0.716888	1.05212	-0.0199697	-0.247168	-2.60698	-0.0435489	-2.11133	0.745588	6.66648	1.29334	-1.57822	-3.36329	0.65744	0.163685	0.323173	-0.955497	0.81659	0.356521	0.46206	2.149	-1.69148	0.337482	0.457156	-2.37465	0.770967	-2.37465	0.695615	-0.826322	3.44103	0.593122	0.148885	3.63257	0.312663	-0.362194	1.71404	-0.976139	0.27771	-0.44846	-0.183337	-1.33	-0.843397
-0.0232927	2.82458	2.82458	-0.277459	-0.277459	2.82458	-2.03157	-1.37482	-0.847571	1.11065	0.341229	-0.153559	-3.86812	-0.730747	0.724447	-4.08819	-0.468521	1.99626	-0.731413	-0.150454	-1.18837	0.107321	-0.146056	0.143213	-0.215879	0.420204	-0.38165	0.0602681	1.91013	-1.21665	0.59209	2.04815	-1.3265	1.35978	-1.3265	-0.0965755	-3.47507	0.210833	0.169634	0.702984	1.71132	-0.0971189	-0.110639	1.40677	-1.63346	-0.227578	-1.0148	2.38964	-3.49228	0.620775
-0.753911	0.707275	0.707275	0.743031	0.743031	0.707275	-0.382847	-0.798725	-0.0774536	-0.0910291	-0.861574	-3.64774	-4.02138	0.00692835	-1.13314	0.0503527	-1.14669	4.63882	1.86409	10.1921	-0.443597	1.69994	-1.64809	0.531074	-1.54395	-1.10118	-1.18122	-1.46282	0.679286	-2.76803	-1.52225	1.0087	0.367619	0.0678332	0.367619	-0.204864	-1.80765	1.39762	-0.790645	2.47416	2.474	-0.925992	3.92824	1.77912	-0.955647	-1.10175	-1.10435	0.826257	0.0163812	2.04544
-0.778434	0.0866422	0.0866422	1.09218	1.09218	0.0866422	0.000385746	0.327619	-0.713309	-2.06835	0.809109	-0.128276	-1.31811	-1.61368	-0.904917	-4.28856	0.665015	5.06094	0.666135	0.745081	-1.08988	-0.0141662	-1.02011	-1.95616	-1.92089	-0.227908	0.174749	0.374953	1.82898	-0.492136	3.15298	2.87778	0.278348	0.628776	0.278348	-0.423654	-1.18045	1.46792	0.235413	1.22509	2.22255	-1.39104	0.0506256	0.51583	-0.77466	-0.261122	-0.155222	-0.495239	0.078745	-1.06691
0.429045	0.347757	0.347757	0.252417	0.252417	0.347757	0.189948	-0.988049	-0.745656	-0.906512	0.631669	-0.800796	-5.14246	0.307594	1.83436	-4.12658	-0.872485	5.83099	-0.598445	-2.38505	-4.53052	-0.824975	-0.750965	-0.388917	-0.681218	0.351886	0.132551	0.789096	1.30901	-1.57823	1.07027	0.574715	-0.145713	0.0772347	-0.145713	0.591135	-0.0828692	0.362112	0.731817	0.403077	5.1675	-1.56888	-0.14036	2.5638	1.1531	-0.199429	-0.256806	-0.348897	0.340173	0.414138
-1.36763	0.0699185	0.0699185	3.11884	3.11884	0.0699185	-0.853339	-0.254304	0.141207	0.699296	0.154052	-2.33476	-2.17251	-0.363378	0.821906	-0.0299572	0.322718	6.60174	-0.642123	0.412826	-0.28918	-0.264234	-0.615351	-0.70335	-1.97245	0.833117	-0.432371	0.321532	1.12969	-0.655545	-0.40163	1.02483	-1.38471	-0.0241205	-1.38471	1.73816	-2.91241	0.176552	0.191736	0.756467	0.683431	-2.42055	0.479105	4.9767	-2.1293	-0.550571	-0.545649	0.473687	1.03271	0.768224
-0.0510907	-0.968382	-0.968382	-2.56804	-2.56804	-0.968382	-0.429681	-1.78718	-1.12528	0.168571	3.01391	0.265241	-1.64058	-1.97575	-0.211456	-2.35611	-0.263947	10.317	-0.732507	-0.181666	-1.9444	0.513708	-0.475196	0.478808	-1.1569	0.865579	-1.15128	1.66817	1.7111	-0.722516	1.2391	1.36009	-0.727412	-1.39821	-0.727412	0.332297	-3.63327	0.344626	0.892232	1.70484	1.11917	0.27647	-1.4189	4.0076	-1.37658	-0.408922	0.0955856	-0.93939	-0.4887	-0.916785
-0.427019	0.281523	0.281523	-2.14188	-2.14188	0.281523	-0.167067	-1.01527	-1.27655	0.695318	1.29662	0.0289595	-0.0791771	-1.28247	-0.270623	-3.38269	-0.492254	4.91587	0.343945	-1.13708	-2.59723	6.28031	0.152961	0.886614	-2.59114	0.54509	0.642101	1.04381	2.04119	-0.908696	0.469387	1.74605	-0.899197	-0.232225	-0.899197	0.873141	-1.35987	-0.349152	0.796607	0.954161	2.98017	-0.623259	-4.12162	5.82425	-0.140052	-1.16036	-0.463581	-0.564704	0.183487	-0.0154719
-1.13784	-0.406678	-0.406678	-0.121494	-0.121494	-0.406678	-0.0400751	-0.462431	0.338388	1.47982	0.854569	-1.18504	-1.84844	-2.22844	0.289659	-3.62559	-0.751661	3.05073	-0.640946	-1.19575	-1.58945	-0.13891	-1.4344	0.00975441	-1.92246	0.270609	-0.361139	-1.14537	0.894658	0.376965	2.88128	0.889403	-1.66735	0.105958	-1.66735	0.853099	-1.4716	1.29448	0.307354	1.99041	3.60572	0.00711906	-2.29286	5.11543	0.512291	-0.35486	-0.659844	-0.784283	-0.502947	0.451593
-0.464499	-0.0371393	-0.0371393	-1.73839	-1.73839	-0.0371393	-0.0668833	-3.04519	-0.848919	0.168636	1.67077	-1.46817	-1.13169	-0.564986	-0.124474	0.496152	-0.646274	12.0785	-0.0461436	1.24942	-0.581011	0.250745	-1.38101	0.188817	-2.47987	0.71676	0.34911	1.65135	1.12099	-0.300359	0.444683	1.12021	-1.89291	0.0289642	-1.89291	0.686899	-0.279411	0.384483	0.513084	0.105688	1.98651	0.579154	-1.30979	2.55061	-3.17424	-0.672512	-0.431496	-0.623606	-0.177062	-0.219938
-7.22026	0.196489	0.196489	-1.14415	-1.14415	0.196489	-1.41585	-7.04613	-0.620938	0.48961	0.286337	-1.04569	-5.85837	-0.826263	-1.57463	11.5171	-1.61659	2.8765	-2.79493	11.3888	0.663811	0.605998	-2.41081	0.180522	-3.99012	1.64044	-1.76317	4.16531	0.75877	-3.32402	-0.0907489	6.19876	-3.29256	-0.345934	-3.29256	-0.567364	-3.9199	0.559485	-0.545164	2.19465	1.48954	-1.21398	0.556212	2.34605	0.431948	-0.00245115	-0.212861	-1.44623	1.43572	0.162182
-1.18676	-0.0827727	-0.0827727	-1.25975	-1.25975	-0.0827727	-0.0418563	-2.41475	-0.811894	0.043974	0.649382	0.0847858	-1.30486	-4.26075	-1.13431	0.605612	-1.79959	2.28919	-0.411319	7.44428	-1.87991	0.559968	-2.05538	-1.75816	-1.3233	1.18404	-2.548	0.41417	2.79932	-0.223383	0.491746	3.51348	-7.11868	0.168675	-7.11868	1.29019	-5.11091	-0.0623903	0.127975	1.28894	2.05116	0.215398	0.0501048	2.98676	-0.539835	-0.613925	-1.0538	-0.970962	-0.179756	-0.19005
-0.0919822	-0.258678	-0.258678	-0.547369	-0.547369	-0.258678	-1.19336	-0.794291	-0.512725	0.00210506	2.08924	0.903194	0.32982	-1.53296	0.896079	-2.78774	-0.105665	10.5481	-0.51541	-0.418392	-3.43254	3.24728	-0.196738	2.21017	-1.89357	0.756692	0.739127	0.400127	2.5989	0.284336	1.32098	1.04349	-0.785154	1.8607	-0.785154	0.820004	-0.519459	1.43346	1.40637	-0.0550341	3.69094	0.528218	-3.36088	6.04329	-0.516115	-0.539198	0.110332	-1.04246	-3.18842	-0.33271
-0.639099	0.0198318	0.0198318	-1.09346	-1.09346	0.0198318	-0.845953	-0.169768	-1.8845	-0.0974312	1.01674	-0.392838	-0.0423473	-1.00286	1.16168	-3.86021	-0.366243	16.4553	-0.507777	-2.14217	-3.5011	1.05871	-0.0529994	1.31334	-0.961721	0.464269	-0.1278	0.0552657	1.5392	-0.433238	0.874014	1.35177	-1.27617	-0.418337	-1.27617	1.14436	0.130973	1.02658	0.305681	1.17612	5.41711	0.223903	-1.87288	3.48482	-1.29711	-0.41914	0.0125108	-1.65846	-2.99545	-0.275625
-0.595339	-0.019289	-0.019289	-2.4612	-2.4612	-0.019289	-0.194031	0.884747	-0.330662	2.18482	-0.505797	0.00991733	-1.56876	-0.202006	0.262048	-1.17934	1.65608	5.18418	-0.132309	0.795053	-1.87352	-0.952338	-0.233668	-0.116692	-4.27649	-1.22074	0.920243	-0.53421	1.79999	-0.640355	0.785164	1.81828	-0.843643	-0.561068	-0.843643	0.237475	1.34045	-0.389364	1.01536	2.44769	2.78186	0.247418	0.172183	3.77117	-2.11423	-0.0884466	-0.645353	-1.044	0.60748	-0.0727233
0.0459062	0.778885	0.778885	-0.112356	-0.112356	0.778885	-0.286642	-1.77798	0.208244	-0.590556	1.9567	-0.416924	-4.26165	0.142422	1.40988	-0.889766	-0.787616	1.12234	0.971273	-0.0390215	-4.91629	0.953939	0.222993	-0.754378	-1.1378	-0.444489	0.123821	-0.55981	0.819926	-0.172154	0.286137	4.81003	-0.0877582	0.387163	-0.0877582	-0.035549	-0.750687	2.88598	-0.495369	1.85743	1.70124	-0.448112	-0.111086	1.62029	0.0169712	-0.627711	-0.306588	-0.380834	-0.945427	0.567968
-0.254073	1.21314	1.21314	-1.97902	-1.97902	1.21314	-0.484622	-0.3818	0.120211	-0.425078	-0.399344	-2.31167	-2.11097	-1.83662	-0.36896	2.68708	-1.77684	2.17576	-0.0948596	3.91268	-2.5286	0.896157	-0.803723	-2.23378	-3.04939	0.488577	-0.308741	0.0216366	0.945266	-1.41856	0.370569	4.41247	1.24199	0.517174	1.24199	-0.144456	-1.43405	0.53439	-0.441957	1.11505	7.1563	-1.15456	-0.497216	2.29602	-0.685505	0.228568	-1.56202	-0.995483	6.28982	0.454721
-0.746934	-0.496851	-0.496851	-6.13909	-6.13909	-0.496851	0.359196	0.223186	-1.49367	1.40317	0.991308	-1.43364	-1.99897	-2.06079	-1.08707	1.42365	-0.831731	7.78865	-3.25579	2.62183	-0.166193	1.22995	-1.1447	-1.90419	-1.55534	1.56399	-0.982986	1.1246	0.718444	-0.146728	0.443126	4.59727	-1.37891	-1.73215	-1.37891	0.876026	-1.369	0.855691	-0.035864	0.0317572	3.09444	0.375591	1.62809	1.99275	-1.71482	-0.044363	-0.143972	0.118907	-0.415918	-1.35261
-0.0915432	5.20607	5.20607	0.262501	0.262501	5.20607	-0.988912	0.0344101	-2.90792	-0.0768838	0.757747	-0.686757	-2.33006	-0.43887	0.141838	-0.905268	-1.71801	6.88297	-1.09664	1.8191	-0.154775	-0.464544	-0.758794	-0.952737	-1.36716	1.3241	-0.450705	1.00348	-0.00406507	-0.229366	-0.0828388	2.35569	-0.760847	0.210235	-0.760847	-0.187077	-1.31916	-0.0542368	-0.316652	2.68288	1.9844	-0.757568	-2.11216	1.40966	0.407106	0.105595	-0.834692	0.176932	1.38127	0.748577
-1.18552	0.0777897	0.0777897	-0.483533	-0.483533	0.0777897	-0.0909046	-1.62641	-3.23945	0.277954	1.56894	-0.641142	-0.420734	-2.61029	0.418581	-2.43059	-0.930486	6.16838	-0.225386	-0.646112	-2.45611	0.679512	-0.590213	0.200327	-1.2832	0.147002	-0.383383	1.65744	2.63566	-0.804622	0.508686	5.08095	-1.92305	0.26137	-1.92305	0.539347	-1.68041	0.310158	1.65198	3.06672	1.02392	0.304415	0.953901	1.0357	-0.771575	-0.219596	-0.0686902	-1.02916	-3.33457	-1.57709
0.52922	0.530002	0.530002	0.0183226	0.0183226	0.530002	-0.28128	0.287808	-0.476608	0.268631	-0.541469	0.286083	-2.7668	-1.35417	1.29315	0.57153	-0.189698	5.1035	-1.83134	1.62509	-1.41105	0.0204118	-0.132825	-0.384367	-2.44222	-0.838655	-1.87013	-1.01876	0.847255	-0.366392	0.324774	2.24166	-0.389342	0.569572	-0.389342	2.45946	-2.36649	-0.413517	-0.200984	2.40362	0.327703	-0.0309899	4.31868	1.5122	-0.0428578	-2.47879	-0.0880303	-0.187339	-0.437773	0.102667
-0.594543	1.06464	1.06464	-2.25524	-2.25524	1.06464	0.45216	-0.573544	-3.96178	0.338758	0.63748	0.391372	-1.15034	-0.283533	-0.55025	-6.28601	-0.421667	12.0607	1.19539	-1.25529	-0.477716	0.292995	-0.838743	-0.578809	-1.45379	-0.506624	0.566264	0.444653	3.99086	-1.83117	1.04195	0.396475	-1.70196	1.90684	-1.70196	0.223923	-0.751242	0.62255	0.247799	0.582363	1.88114	-0.00659711	-2.99059	4.52041	-2.76494	-0.690928	-0.646244	-0.110827	-0.980817	0.158019
-1.71104	0.501632	0.501632	-1.03846	-1.03846	0.501632	-0.061905	-1.77253	-0.925028	-0.272314	3.40396	-0.898265	-2.06757	-1.90718	0.0855353	-2.06707	-0.186872	2.91196	-0.334367	-0.337508	-1.19944	0.924375	-0.86769	-0.110212	-0.658663	0.59115	-0.187694	1.12995	1.39714	-0.843487	0.40083	1.16804	-0.458014	0.856104	-0.458014	0.336157	-0.440346	0.597601	0.513143	5.86954	6.21614	0.136055	-0.34916	2.03991	-0.479615	-0.939655	0.0281637	-2.29594	-1.34045	-1.09449
-2.61051	1.02687	1.02687	-3.22453	-3.22453	1.02687	1.10367	-3.08306	-1.44193	0.949388	0.923089	-0.517004	-1.32846	-2.71935	-1.07767	-3.41886	-0.104216	3.37209	-2.39218	3.70194	0.0631535	-0.237993	-1.28856	1.10131	-1.40862	1.78599	-0.798863	0.876264	2.26016	0.0520514	0.325853	6.44607	-1.65993	-1.5195	-1.65993	0.418167	-3.33701	1.33254	-0.311946	1.03301	2.76534	0.0150421	0.0406507	1.18051	-0.627426	-0.439866	-0.3399	-1.46196	-3.31169	-1.14926
-0.373988	1.44449	1.44449	-2.04895	-2.04895	1.44449	-0.35156	-2.87656	-0.503854	0.351017	1.44989	-0.102228	-0.632172	-1.18361	1.45318	-5.34232	-0.533382	7.99368	-0.223651	-2.31128	-3.1148	1.15564	-0.417193	0.870591	-0.992278	0.650423	-0.458985	-0.0415436	2.23994	-0.507694	3.42317	1.98377	-0.389477	-0.648792	-0.389477	1.2205	-0.7632	3.29107	0.287776	-0.00300573	2.74328	-0.253743	-2.14192	5.48427	-0.955091	-0.88396	0.545608	-2.06483	-1.86792	0.694717
-0.755304	0.509058	0.509058	-1.24766	-1.24766	0.509058	-0.894124	-0.823576	-0.445744	0.132163	0.0609018	-0.664578	-2.45237	-0.652505	-0.304611	-3.24407	1.24315	14.5077	0.0650749	-0.0489969	-3.66657	1.47356	-0.32111	0.045133	-1.70795	0.372227	0.111829	-0.674962	2.32908	-0.771155	1.26785	1.82047	-2.66254	0.555502	-2.66254	2.11438	-1.25731	0.907357	0.115267	1.04481	4.52651	-0.0971384	0.0449432	1.74559	-1.66109	-1.50491	-1.01559	-0.694135	-3.49807	0.401222
-1.20181	4.68761	4.68761	0.211425	0.211425	4.68761	1.20849	-1.7576	-0.869583	-0.254677	0.271439	-0.391506	-6.9258	-0.450483	-0.879138	6.36	-2.91032	1.60041	-2.63197	1.87026	1.87786	1.53177	-1.63043	0.0716791	-0.853672	2.84934	-1.42043	0.8118	3.21671	-1.31987	-0.14077	2.00501	0.137537	0.960157	0.137537	0.554125	-2.80404	0.259297	-1.49234	-0.539913	1.87373	-1.5411	4.18373	2.68709	0.30019	-2.43199	-0.71865	-0.648929	-0.140173	0.0364025
0.062904	-0.0230864	-0.0230864	-0.331302	-0.331302	-0.0230864	-0.558479	-0.431316	-0.880589	0.774328	3.24984	-0.661285	-1.92759	-0.240158	0.486364	-4.26205	-0.709275	6.23593	1.5109	0.27218	-1.93326	-0.319874	-0.577334	-0.385694	-2.21523	0.459197	0.709199	-0.174472	0.768399	-0.975186	0.244512	6.14003	-0.117931	-0.366444	-0.117931	0.628848	-2.06523	1.10183	1.20694	0.542526	1.63507	-0.762224	-1.88002	1.40809	0.0512266	-0.717605	-0.282108	-1.27372	-0.306674	-0.293304
-0.220576	0.375551	0.375551	-0.916249	-0.916249	0.375551	-1.14557	-2.18869	-0.818047	0.595081	0.890634	-1.21394	-1.55637	-1.81093	0.789501	-6.63269	0.11543	4.78797	-1.18019	5.22067	-1.31486	1.58917	1.16942	-0.377633	-1.13245	-0.0949584	-0.305891	-1.0758	1.28693	-0.920207	1.15093	2.64081	-2.04811	0.150898	-2.04811	0.0234538	-0.683299	1.35972	0.0763831	-0.0173834	4.60018	1.28724	-0.424189	1.22423	0.015248	-0.134218	-0.472044	-0.974211	-2.63392	-0.0333206
-1.04374	0.0955803	0.0955803	-1.86059	-1.86059	0.0955803	-0.430804	-2.35663	-2.83744	0.0529256	0.717971	-2.73779	-3.61541	-1.23883	-3.03122	8.91191	-4.73406	1.89858	-0.0629202	5.22315	7.64031	0.12308	-1.42802	-2.08758	-2.41476	-0.113665	-1.57906	2.93006	0.382074	-1.00875	-0.746327	3.32576	-1.20134	-0.0134881	-1.20134	0.445863	-1.40074	-0.23619	-0.289699	3.87814	2.78182	-1.36883	2.83216	0.272314	-0.322346	-0.761805	-2.54682	0.624805	3.27471	-0.572796
0.036747	0.551688	0.551688	-3.69428	-3.69428	0.551688	-0.557244	-1.81863	-2.73586	-1.57107	1.47406	-2.75496	-4.67481	-0.399049	-1.30166	-1.59684	-1.61919	5.13362	-0.202818	5.12273	-5.25932	-0.120734	-1.10287	-0.277602	-1.38325	-0.165573	-0.350468	2.10372	4.39808	-1.17857	-0.689865	4.01702	-0.606682	0.593784	-0.606682	0.954156	-0.265287	1.63475	0.405234	0.948737	3.23117	-1.14355	0.16481	1.92853	-0.402803	-0.321349	-0.29383	-0.13903	-0.90009	1.88976
-0.332811	0.181634	0.181634	-0.62377	-0.62377	0.181634	0.899513	-0.646108	-1.05655	-0.583851	0.0180651	-4.88373	-3.80672	0.316362	-0.106539	-1.07883	-0.872882	3.96681	-0.767671	-1.11176	-1.82172	-0.624273	-1.39289	-0.197126	-0.771097	1.43869	-0.0507036	0.195641	0.785147	-1.16839	0.300744	2.37222	-3.48899	-0.61935	-3.48899	0.274995	-2.03702	-0.0444762	-0.301995	2.81209	3.52753	-0.414966	0.0302491	3.59148	-1.81846	-0.516475	-0.884699	-0.409386	0.784817	0.0102228
0.111634	2.62784	2.62784	-0.399804	-0.399804	2.62784	-1.2377	-0.595979	-1.60429	0.17566	-0.321164	-0.529251	-0.767878	0.673622	1.17742	-2.65211	-0.619519	2.52225	1.98771	0.245322	-3.43884	0.829752	-0.263154	-1.42493	-4.63654	0.0528433	0.297537	-0.0177616	2.0579	-1.05496	1.60331	2.28379	-3.78554	0.189039	-3.78554	0.205465	-0.915651	0.80227	0.942512	0.868707	-0.0738536	-0.186711	-4.91497	2.02044	0.338045	-0.0153842	-0.118016	0.472536	-2.79305	1.28281
-1.54639	0.422803	0.422803	-0.261169	-0.261169	0.422803	-0.141746	-6.16601	-1.25147	-0.886261	-0.253466	-0.2708	-0.969011	-0.959882	-0.28364	-0.433368	0.0287829	3.81728	-0.916771	5.51024	-1.86026	0.965868	-1.13646	-0.415452	-1.05468	0.646912	-0.571592	-0.0409859	2.63711	-0.0331647	1.79883	3.40836	0.00556123	0.0342003	0.00556123	1.26152	-1.44878	0.669298	1.62119	3.94664	2.52287	-0.0296169	0.70759	1.80887	-0.0486777	-0.530936	-0.482591	-0.0376735	0.0816192	-0.606987
-0.315717	0.582483	0.582483	-1.27377	-1.27377	0.582483	-0.605996	-1.14708	-2.05161	0.30913	0.18033	-0.572693	-1.6781	-1.73992	0.411818	-2.86461	-0.600909	3.69339	0.496026	-2.14894	-3.9612	3.65897	-0.0601643	-0.0629943	-2.60541	-0.272799	1.26406	0.517462	2.25323	-1.01375	0.974007	1.88595	-1.07724	0.0581221	-1.07724	0.473216	-1.63108	1.88463	0.0285202	0.97363	1.64908	0.0842734	-1.76265	4.80395	-1.60358	-1.05938	-0.779858	-0.120942	0.358386	-0.443542
-0.150536	-0.150511	-0.150511	-0.595655	-0.595655	-0.150511	-0.31419	-0.155765	-0.790497	-0.0826977	0.268749	-1.35454	-1.3233	-0.921148	1.35792	-3.99989	0.114733	10.0244	-0.275913	-1.37079	-3.28509	2.23221	0.316816	-0.320301	-1.67254	0.152563	-0.634552	0.148197	2.15211	0.284268	2.17878	2.23057	-0.752304	-0.234147	-0.752304	0.431002	-0.676889	1.46489	0.491267	2.50933	2.29394	0.0199851	-1.53346	1.01116	0.104791	-0.281306	-1.00159	-1.67615	-2.23009	0.0739829
-0.0795176	-0.338951	-0.338951	-0.606665	-0.606665	-0.338951	-0.750714	-1.22967	-1.26885	0.153458	-0.0297628	-1.06141	-3.85835	-0.731529	0.359966	-1.4761	-0.050773	11.0749	0.354188	-0.518433	-1.90535	-0.0266873	-0.682212	-0.0811644	-2.49951	0.174507	-0.800758	0.34134	2.23317	-1.18317	0.933333	2.14213	-1.8558	0.0951622	-1.8558	3.31356	-0.086348	1.51561	0.222843	-0.347448	5.10134	-0.139998	0.437218	1.2441	-0.961741	-0.524632	0.084254	-1.23837	-0.582888	-0.260664
-0.4403	-0.642125	-0.642125	1.70806	1.70806	-0.642125	0.900828	-1.3168	0.0530191	-0.289639	2.90802	-2.85298	-0.381239	-0.903477	0.138246	-0.996014	-0.748735	1.62598	0.554574	2.40619	-1.28131	0.386001	-0.046898	0.0988288	-0.948887	2.13248	-1.23806	0.637945	3.91867	-0.764757	-0.487146	1.09947	-0.775924	0.461374	-0.775924	-0.511701	-1.90507	0.216412	0.225851	2.04322	5.23695	-0.499418	-0.466859	3.10608	0.476532	-1.34367	-0.98932	-1.55295	0.0254284	-0.826887
-0.784539	0.244314	0.244314	-2.6878	-2.6878	0.244314	0.147122	-1.56214	0.414825	0.276347	2.65324	0.016507	-1.46619	-0.796854	0.154815	-2.70899	0.296543	7.15816	-1.04198	0.315991	-0.00929358	-0.15658	0.470812	-0.542573	-1.39919	0.510448	-0.691131	0.111205	3.34859	0.00540667	0.827055	5.44045	-1.48205	-0.141326	-1.48205	1.14952	-0.126786	0.280961	0.208833	3.04768	3.1052	0.457058	1.57185	4.05782	-1.72149	0.546372	-0.486216	-0.784185	-0.966864	-1.06926
-4.08249	1.52997	1.52997	-3.91221	-3.91221	1.52997	-0.360461	-1.77804	-0.575389	0.66672	1.80825	-0.388	-2.25417	-3.21448	0.0172746	-0.729762	-0.766005	2.26628	0.466933	-0.52706	0.0832033	2.54487	-1.55563	-0.670692	-0.852908	0.487589	0.309384	0.875935	4.09027	-2.0863	-1.5942	1.97945	-0.546402	-0.90719	-0.546402	1.27267	-0.893846	0.926963	-0.0689226	6.38998	1.85004	0.0749749	-0.266901	1.86082	0.0516476	-0.391296	-0.943364	-1.28966	-0.251751	-0.577094
-1.82517	0.183613	0.183613	-2.09577	-2.09577	0.183613	0.246182	-3.79254	-2.305	0.528662	0.239562	-0.511783	-0.396431	-1.74105	-0.964945	-4.68325	-0.159971	6.34292	-0.872909	1.4132	-1.3246	-0.0769582	-0.711703	1.03687	-0.414894	0.791505	-1.04769	0.638805	3.39983	0.0686924	-0.399464	1.95858	-1.32905	-1.90896	-1.32905	1.50931	-1.85124	2.20934	0.643313	0.240134	1.564	-0.698693	-0.307287	2.51468	-0.120769	-0.540475	-0.639201	-1.2077	-1.65735	-0.416154
-1.61288	0.965719	0.965719	-1.82778	-1.82778	0.965719	-1.04398	-0.807798	-1.08564	0.364844	0.121907	-0.305995	-0.215274	-0.968399	-0.770802	-3.13122	-0.589291	7.30004	0.846491	1.25561	-0.993602	0.295776	-0.0817313	0.0613159	-2.27397	-0.465864	-0.74713	0.156186	2.10077	0.490904	0.640042	0.86174	-0.438501	-0.389765	-0.438501	0.378859	-1.12124	1.07672	0.836291	4.48731	2.44877	-0.379449	-0.29579	0.827297	-0.840495	-0.954119	-0.573272	-0.886491	0.0891703	-0.469342
0.755637	0.904343	0.904343	-0.223406	-0.223406	0.904343	-1.22163	-0.179976	-1.27061	-0.0379838	0.554829	-1.50635	-4.97048	-0.707046	0.02338	0.0123895	-0.572458	4.92751	-0.738911	2.44564	-2.1383	1.06012	-0.601975	-0.691014	-3.25625	-0.0886722	-0.718381	-0.332716	1.46959	1.76655	0.1485	2.08648	-2.25322	-0.417376	-2.25322	-0.196594	0.404092	0.0776843	0.091584	0.826505	0.756513	-0.562637	-1.91834	3.35829	-1.32067	-1.00174	-0.653504	-1.09021	3.56299	0.428046
-0.0432834	1.28045	1.28045	1.54998	1.54998	1.28045	0.191198	-1.14263	0.320518	-0.0219015	0.213645	-0.189808	-2.04732	-0.333141	1.31035	-2.9353	-0.50254	9.41513	-0.192713	-1.30475	-4.01335	0.954961	-0.277102	0.0134169	-2.31652	0.00687122	0.421214	-0.639233	0.830295	-1.15377	1.02781	1.69951	-1.53507	-0.334182	-1.53507	-0.498846	-0.792521	1.1491	0.530951	0.96622	2.97419	0.241322	0.381391	3.43928	-1.51968	-1.43355	0.0488001	-0.460728	-0.407267	0.0755064
-1.2485	-0.591646	-0.591646	-2.33635	-2.33635	-0.591646	1.20585	-4.14787	-1.07396	1.19068	-0.126648	-1.03606	-0.977742	-2.59699	-3.47717	0.597626	-0.0670972	5.37906	-2.34372	4.51916	2.12722	0.127545	-1.43365	-0.102616	-0.841265	0.157759	-1.32008	0.522261	1.35941	-1.29603	-0.018453	9.31108	-0.372808	-0.392506	-0.372808	0.2657	-3.1772	0.821804	-1.48959	1.49721	1.50357	-0.532942	6.62345	2.56805	-2.86783	-1.44938	-0.726179	-1.90518	0.944279	-0.0661294
-3.30844	0.746692	0.746692	-1.27995	-1.27995	0.746692	-0.46059	-2.33428	0.172722	-0.296231	1.25984	-0.148138	-1.97598	-1.14613	-0.627937	-1.52876	-1.63404	7.7295	-0.620336	2.87106	-1.84301	0.0674926	-1.15129	-0.223511	-2.32876	-0.424223	-0.521905	-0.196429	6.68073	-0.555786	-0.445544	1.52683	-0.359924	0.172565	-0.359924	0.438668	0.14783	1.13512	0.42735	1.42916	2.66212	-0.550534	-1.11129	1.03662	-0.286826	-1.63827	-0.967705	-1.38379	-1.63452	-0.0935622
-1.03061	0.660018	0.660018	-3.91243	-3.91243	0.660018	0.201301	-1.04771	-2.37523	0.477967	-0.371321	-0.584426	0.0428603	-0.200068	-0.0272727	-1.46584	-0.156711	8.05239	0.0920758	1.11516	-3.54066	-0.37349	-1.02198	0.576469	-0.769535	1.72964	0.0147018	0.321828	0.493594	-0.833789	0.135171	4.82612	-1.99875	-0.0015193	-1.99875	-0.0487849	-1.90985	2.57803	-0.148022	1.37104	6.24614	-0.0920648	-1.19661	4.02109	-1.34377	-0.708118	-0.804255	-1.28118	-1.64696	-0.0259724
0.00641251	0.502999	0.502999	-0.760625	-0.760625	0.502999	-0.562543	0.385978	-1.04891	0.739405	1.76327	-0.528317	-2.93288	0.409713	1.69878	-0.895559	-0.5016	3.23081	-0.0384972	1.90803	-0.820473	4.82755	-0.531523	-0.168423	-1.05624	1.59277	-0.371614	3.01854	1.42597	-1.97263	1.15804	3.40256	-1.24111	0.589803	-1.24111	0.696383	-0.699086	-0.0061862	0.0309208	1.60036	4.82087	-0.179205	-0.640015	1.00724	-1.50665	-0.933758	-0.262771	-0.299898	2.59037	0.421085
0.0397038	-0.175321	-0.175321	-2.73138	-2.73138	-0.175321	0.074354	0.0197902	-0.183579	-0.417579	-0.0127972	-1.24499	-0.309463	-7.41641	0.328145	-5.20908	-1.06762	7.01364	-1.61447	0.733459	-0.671597	0.147657	0.0935437	-0.448929	-1.04848	0.545547	0.00919514	0.7169	2.96372	1.74793	0.947283	3.39432	-1.94321	-1.30304	-1.94321	0.94048	-1.86393	0.0222733	0.560532	1.07923	5.34575	-0.383025	1.76372	4.37029	0.386878	-1.53879	-0.278992	-1.23384	-1.63901	-1.02342
-0.412433	-0.0943445	-0.0943445	-1.01819	-1.01819	-0.0943445	0.366828	-2.0819	-1.53981	-0.932067	1.8106	-2.24957	-2.92353	-0.364534	-0.354923	2.32702	-3.2925	3.23103	0.421135	4.78073	0.511898	0.0685083	-1.00682	0.947437	-2.65413	2.0334	-1.16878	0.560555	0.796324	0.00414244	-0.429327	1.64497	-4.80709	-0.84049	-4.80709	1.38701	-0.670994	-0.186834	-0.903644	0.815475	0.994106	-0.516848	2.12029	5.25685	3.47454	-0.0667815	-0.491065	-0.5281	-0.30677	-0.742379
-0.219002	-0.186622	-0.186622	-3.3014	-3.3014	-0.186622	0.228722	-2.26577	-1.77795	0.159953	-0.0329451	-3.75133	-2.94417	-0.193817	0.119489	-2.15052	0.676257	6.69849	-0.0223441	-2.50028	-5.23486	-1.03034	-0.617891	-0.0672112	-1.24027	-0.705771	-0.336584	0.117022	1.55269	-0.290325	0.792531	1.56544	-0.843911	4.32405	-0.843911	0.28406	0.486545	3.01743	0.379548	3.79448	0.999767	0.0934388	-1.45576	5.43455	0.227061	-2.8193	-0.425133	-0.0911529	-0.472822	0.524819
-0.657154	0.814648	0.814648	-2.11518	-2.11518	0.814648	1.40905	-3.02279	-0.717219	0.148216	1.6039	-1.06093	-0.888233	-1.0092	0.895327	-3.36673	-0.830053	7.0248	-1.61579	0.00590897	-0.549504	3.35829	-0.431503	-0.148588	-1.37314	0.00807849	0.112073	1.7982	0.743135	-0.220181	0.123237	2.15424	-3.1106	0.731633	-3.1106	0.951536	-0.846181	0.85908	0.0426651	0.903921	6.06588	0.25932	2.42702	0.584302	-1.00343	-1.58078	-1.2044	-0.511256	0.819704	-0.791998
-0.499576	0.537994	0.537994	-3.36262	-3.36262	0.537994	0.400407	1.03865	-0.361402	1.86786	0.608347	-0.393118	-0.715098	-1.75254	-0.289156	-0.814058	-0.539615	3.78259	0.336204	3.18101	-1.16673	2.78614	-0.760169	0.176642	-0.686803	0.981318	-0.779509	-0.191069	3.22967	-0.509368	0.294484	1.11361	-1.51662	-1.05336	-1.51662	0.413021	-2.35184	1.11796	0.355229	1.14995	3.86462	-0.32235	1.5865	1.41107	-0.286603	-1.78795	-0.936659	-0.781664	0.0872036	0.116683
0.191885	1.61851	1.61851	-0.167118	-0.167118	1.61851	-1.93539	-0.0168052	-0.627583	-0.0829245	1.03488	0.197197	-1.44246	-0.794721	1.15269	-0.774071	-0.606683	6.62954	-1.68443	-0.00994959	-4.42545	0.180085	-0.281166	0.524557	-1.6292	-0.399546	-0.0699293	-1.1392	0.992333	-0.598766	0.312824	2.50189	-1.30836	0.165794	-1.30836	-0.215569	-0.846051	1.99879	0.30239	1.1602	5.54272	-0.855804	-0.564533	2.81691	-0.956637	-0.895385	-0.0766731	-0.26112	0.335624	0.687833
0.291858	0.899834	0.899834	-0.993071	-0.993071	0.899834	-1.2687	-1.0835	-0.458469	0.0673016	0.0763805	0.237423	-0.621242	0.202337	0.0109009	-0.231337	0.0676179	7.15633	-0.451211	3.64139	-2.85245	1.16437	-0.749837	-0.181662	-2.82281	-0.0914613	0.0491319	1.06137	2.01591	-1.79766	0.0883736	1.58821	-1.65739	2.0295	-1.65739	2.644	0.5265	0.109442	0.109682	1.28407	4.20874	-0.128108	0.123873	2.89686	-0.25149	-1.16032	-0.699148	-0.05813	0.177013	1.88919
-0.18767	0.199512	0.199512	-0.889123	-0.889123	0.199512	-0.202984	-1.12764	-0.609727	0.531665	0.320715	2.06368	-0.536348	-1.68374	2.22327	-6.43267	0.244165	8.25465	0.0163469	-3.66131	-2.57755	0.321728	0.200099	0.406068	-0.472244	0.22525	0.620823	-0.201896	1.40674	-0.0579012	2.10434	1.21245	-0.89392	-0.18905	-0.89392	1.26533	0.334691	1.99911	0.959362	0.591559	3.60846	0.107056	-2.16378	7.30945	-1.59659	-0.0458095	-0.37639	-1.44949	-2.81448	-0.00786069
2.19119	0.999159	0.999159	-0.996847	-0.996847	0.999159	-1.409	-0.761679	-1.40491	0.951231	1.25681	-0.550654	-0.0733703	-1.46925	0.345222	-4.68893	0.893714	5.86103	-0.121475	-1.92023	-3.45334	0.733273	-0.224365	-0.197573	-1.79661	0.806289	-0.149592	0.47867	0.657531	-1.34025	1.02598	1.1311	-1.46112	-0.210527	-1.46112	0.1037	-0.712219	0.656077	0.260173	0.477842	2.67612	-0.409359	-2.81573	1.92196	-0.77354	-0.448483	-0.443386	-0.494418	-1.51827	0.319351
-0.854281	0.144252	0.144252	-1.44411	-1.44411	0.144252	-0.256227	-1.17571	-1.26248	0.989172	1.97467	0.148341	0.605747	-0.557914	2.16811	-4.37422	-0.0439491	6.94246	-0.375059	-0.0190202	-1.7786	4.26411	-0.265957	0.784651	-0.307114	-0.0204447	0.608069	1.2847	1.49065	-0.498841	1.41657	1.82695	-1.40071	0.468497	-1.40071	1.03024	0.506441	2.04818	0.51853	1.71049	2.73789	0.690804	-0.495396	2.34056	-0.473587	-0.34118	0.107722	-2.21841	-3.12802	-0.944154
-0.737442	0.855766	0.855766	-1.56852	-1.56852	0.855766	0.215788	-0.721687	-2.20262	0.370186	0.910826	-0.12384	-2.13922	0.114553	-0.635603	-2.8097	-0.309742	3.09499	-0.33511	1.27867	-0.655494	0.000230432	-0.533781	0.304013	-0.664196	1.25465	-0.102993	1.49421	0.856123	-0.43724	-0.225036	3.64552	-1.1875	4.16841	-1.1875	0.0016309	-1.82064	0.174636	1.64679	0.124369	4.0558	-0.129804	-1.17956	3.73181	-0.553065	-0.673501	-1.3602	-1.00137	-0.765868	2.7973
-0.100512	-0.607853	-0.607853	-0.121297	-0.121297	-0.607853	0.248614	-1.35805	-4.59282	1.82354	1.39229	-0.091911	-1.3891	-1.69106	0.297581	-1.87561	-1.02729	3.44655	-1.42424	4.52407	-3.46019	0.738115	-0.457719	-1.16807	-2.13278	-0.0713873	-1.02819	1.35445	1.11967	-5.33552	-0.256881	5.13016	-1.42228	0.702828	-1.42228	0.520749	-0.613381	0.541713	0.0410396	1.67487	1.58263	0.0391578	0.688985	1.87874	0.125659	0.14921	-0.721008	0.35868	-1.19778	-0.45888
-1.02035	1.33437	1.33437	-1.26539	-1.26539	1.33437	-0.407357	-2.44079	-0.398256	0.481434	1.19561	-0.32867	-4.60572	-0.792313	0.503251	0.174457	-0.872193	2.30631	-0.124161	7.46708	-1.70256	-0.746932	-0.177241	-1.67441	-0.154503	3.01943	-1.51886	-0.570551	1.20496	-0.553727	-0.52925	4.34662	-1.86537	0.579594	-1.86537	0.453569	-0.296726	1.30263	0.203472	1.78602	1.90113	-1.1991	0.346849	1.96039	0.538248	-0.207056	0.257373	0.293211	5.32604	0.0745737
-0.658466	0.802569	0.802569	-0.0429264	-0.0429264	0.802569	0.324574	-0.551489	-0.621125	3.41502	0.0759985	-2.40864	-2.07994	-2.21793	1.44815	-1.17255	0.18196	7.3875	0.052653	0.582244	-1.24655	2.4958	-1.27478	0.964534	-0.546063	0.417396	0.289906	-0.537167	-0.0361991	-0.975137	0.999662	0.857133	-2.8156	-0.0528008	-2.8156	0.872823	-1.3962	1.07182	0.21875	4.5209	3.00091	-0.161027	0.128846	3.02735	-0.573983	0.204484	-1.0422	-1.38203	-0.558356	-0.221609
-0.746495	1.15926	1.15926	-0.726283	-0.726283	1.15926	-0.0551148	-2.59812	-2.31006	0.264633	1.68936	-1.40651	-1.71956	-0.59285	0.815121	-1.28495	0.0688011	4.13252	0.129778	0.0417508	-1.74167	0.748858	-0.399977	-0.195631	-1.06442	0.956551	-0.249729	0.213233	0.78679	-0.0214253	-0.0667738	2.18211	-3.00428	-0.753718	-3.00428	0.204432	-1.70829	0.701843	0.226981	1.16184	0.563838	0.0684118	0.293351	3.80336	-0.648773	-0.944	-0.0740905	0.17893	-0.377086	-0.229657
1.25606	-0.0427458	-0.0427458	-2.57412	-2.57412	-0.0427458	-0.354092	-0.172011	-2.79219	0.834376	1.42098	-0.470162	-0.161673	-0.8305	0.243914	-3.02322	0.311047	5.07587	-1.99751	0.577449	-0.0892413	0.39382	-0.716065	-0.0115828	-2.47765	0.78215	0.385853	-0.134405	0.856261	-0.278996	0.340749	3.92211	-2.4404	0.0455738	-2.4404	-0.480841	-2.33169	0.528519	0.925202	3.8377	0.792269	0.690047	0.0155827	1.08568	-0.257499	-0.538327	0.488952	0.550818	-3.59633	-0.637612
0.00627749	0.0864411	0.0864411	-3.7856	-3.7856	0.0864411	-0.270018	-1.52545	-2.13983	0.700095	1.04119	-0.252526	-0.0605587	-0.756004	-0.715814	-2.04891	0.0266117	7.45334	-0.684379	0.0170974	-1.61283	0.711544	-1.60319	0.252413	-1.09737	1.77495	-0.787343	-0.338389	2.70988	-0.0107856	1.51905	5.0571	-0.219573	-0.215714	-0.219573	1.31106	-0.443453	2.09697	1.24923	2.51015	7.55887	0.489494	-1.56916	4.81899	-3.247	-1.48247	-0.558821	-1.52961	-3.58745	-0.524634
0.665274	-0.38902	-0.38902	-2.62577	-2.62577	-0.38902	-1.09107	0.0783078	0.319846	0.704196	1.5751	-0.191198	-1.15626	-2.23386	0.139674	-1.48398	-0.222508	11.4283	-0.111501	-0.114035	-3.25592	0.47872	0.135877	-0.507706	-1.39905	0.633434	0.358348	0.195413	2.30817	-0.292703	0.58335	0.503577	-1.32702	0.355019	-1.32702	0.639011	-1.22391	0.687694	0.652752	-0.0492951	1.66903	-0.0540459	-3.03064	3.94539	0.0547646	-0.0967361	-0.265304	0.406688	-1.52824	0.492773
0.0814454	-0.481318	-0.481318	-0.0246149	-0.0246149	-0.481318	-0.190481	-0.013057	-0.10371	-0.304511	0.256301	-1.4439	-1.04276	-0.526926	2.18111	-6.19255	-0.32307	4.97591	-0.369168	-0.126998	-6.74874	-0.091425	1.48419	-0.93721	-1.26713	-0.200012	-0.553553	-0.732771	2.45903	-0.149993	0.699474	0.79219	-1.3374	0.508896	-1.3374	-0.741729	-0.976158	1.57323	1.13436	0.0479496	1.05496	-0.403612	-0.84344	1.42558	1.93433	-0.980416	0.364729	-0.169112	0.627077	0.469855
-0.597486	0.333025	0.333025	-0.31883	-0.31883	0.333025	-0.455078	-1.13109	-0.581519	-0.09053	2.6458	-0.295679	-0.252801	-0.89963	1.09139	-4.01407	0.258846	11.0022	-0.138094	-3.67052	-1.58864	1.42816	-0.0851736	1.12965	-0.410253	-0.475274	0.613615	0.752311	3.16979	0.202275	0.440172	0.152574	-0.145457	-0.55665	-0.145457	2.65809	-0.575769	2.17861	0.984812	0.432491	3.67588	0.231966	-1.5948	3.98182	-0.252869	-1.08265	0.123165	-0.899831	-1.90865	-0.181977
-0.0566912	2.33271	2.33271	-0.953355	-0.953355	2.33271	-0.97063	-4.64667	-0.928866	0.12186	1.3867	-1.39206	0.087418	-1.02628	0.509835	-6.27773	-0.34255	5.84874	0.209778	-1.11211	-3.91843	-0.119244	-0.159754	-0.00557138	-1.72236	-0.209659	-0.517733	0.71988	0.760918	-0.0257051	3.42774	3.09409	0.196305	0.153356	0.196305	0.297379	-0.157377	1.44153	-0.0168973	1.09599	1.57682	0.0855437	0.0281267	2.6039	-0.993716	-0.754739	-0.451034	1.37559	-1.05827	0.389221
-1.90068	-0.425873	-0.425873	-0.538853	-0.538853	-0.425873	-0.137974	-0.942741	-1.80758	0.571638	4.10827	-0.408135	-0.0557796	-1.72265	-0.60011	1.00761	-0.379211	1.96634	-0.507575	1.66573	-0.613209	1.71028	-1.02971	-0.840673	-1.00002	0.0428294	-0.588265	0.505931	0.361278	-0.865941	0.560817	3.93733	-1.23763	1.43531	-1.23763	1.39743	-1.81456	0.257518	-0.272597	0.681621	2.22641	0.516499	0.801594	2.83883	-1.09113	-0.371801	-1.60498	-2.31965	0.0727511	-0.16742
0.159172	0.166106	0.166106	-0.782829	-0.782829	0.166106	0.296852	-0.846049	-0.0629241	0.590092	0.45855	-0.368358	-1.72325	0.0278206	0.708427	-5.31266	0.104317	12.2138	0.140575	-4.11463	-5.80644	0.717023	-0.85466	-0.236203	-1.07192	-0.0763904	0.685905	-0.0723434	1.87979	-0.679047	1.04843	0.785803	-0.326004	1.3403	-0.326004	0.292158	-1.00262	2.01801	0.726101	0.0824003	2.10674	0.375452	-1.42172	2.95647	-1.13392	-0.231706	-1.02083	-1.35433	-2.29072	0.126137
-0.608046	0.868002	0.868002	-3.63184	-3.63184	0.868002	-0.378952	-3.14117	-0.907821	0.676876	-0.00150658	-1.34241	-2.04541	-1.88722	0.346708	-3.7412	-0.42999	6.3433	-0.386098	4.21165	-4.1154	0.398384	-0.134521	-0.728429	-0.303362	-0.0573276	-0.626183	-0.439603	1.12622	0.0186458	0.228273	0.221516	-1.12798	1.11173	-1.12798	1.02828	-1.261	0.756471	0.0665536	1.11682	0.662463	-0.679132	-1.55225	0.951816	-1.23115	0.0637469	-0.227831	0.369728	0.667206	2.41094
-0.231073	0.684342	0.684342	-1.2235	-1.2235	0.684342	-0.436149	-0.678812	-2.01378	-1.78632	0.594412	-0.0937126	-0.11861	-1.24664	0.588014	-2.92508	0.238663	10.6275	-0.372546	0.692386	-1.30874	-1.67764	-0.46637	1.03337	-0.36506	0.117296	-0.305631	-0.151553	0.727332	-1.10678	0.0358385	2.00056	-1.47229	0.0382709	-1.47229	1.55206	-0.161489	0.51025	0.357095	0.981338	6.15949	0.073093	-0.994185	1.44366	-1.12051	0.319835	-0.427372	-1.20319	-1.31322	0.133685
0.0564903	0.788834	0.788834	-1.51399	-1.51399	0.788834	0.147325	-0.802394	-0.566732	0.859381	-0.327642	-0.251501	-1.22961	-0.724701	-0.317945	-2.93619	-0.193489	5.66849	-1.12994	-0.452993	-2.38758	1.07204	-0.289575	0.250075	-1.12458	-0.439612	-0.289638	-1.14352	1.37793	-0.0185639	2.60887	2.68091	-1.24663	0.547192	-1.24663	0.560032	-0.853036	1.86165	0.118296	1.10306	2.88396	-0.732731	0.53147	4.4566	-3.25851	-1.61905	-0.109516	-1.39863	-3.74872	0.78978
0.721847	1.34375	1.34375	-0.819419	-0.819419	1.34375	-1.75407	-2.02453	-0.11143	1.55652	1.09443	0.69759	-4.63675	-0.82376	1.00539	-2.7363	-0.652767	4.43403	-0.564375	1.74481	-0.525568	1.01185	-0.0610518	-0.229215	-1.87174	1.06442	-0.105302	1.07731	2.31002	-0.617517	0.728015	4.24693	-0.125368	1.71745	-0.125368	0.761248	-3.92331	1.37805	1.06624	0.67115	1.48451	0.116187	0.134116	2.76173	0.0763543	0.471863	-0.910677	-1.91652	-0.557211	0.0375969
0.310854	0.316173	0.316173	0.14586	0.14586	0.316173	-0.217183	-2.00896	-0.0846499	-0.218389	0.336608	-1.80948	-2.88342	-0.371097	0.758615	-2.15617	0.284321	5.00178	0.632103	-0.276042	-4.8009	3.54505	-0.0510629	-1.33957	-0.109554	0.473937	-0.850719	0.0159134	1.18609	-0.834124	2.0784	1.87211	-0.975066	1.57125	-0.975066	0.0481186	-2.06901	0.843858	0.984071	0.875128	3.32644	0.0178876	-1.23695	5.41356	-4.76118	-0.124745	0.0982774	0.329512	0.150332	1.50089
-0.573949	0.215282	0.215282	-0.00563077	-0.00563077	0.215282	-0.275759	-0.697343	-1.11865	0.0822329	0.795071	-0.360508	-2.44932	-0.910023	0.295662	2.66832	-0.586161	4.32428	-1.03965	0.978731	-0.789651	1.25858	-0.292807	-0.467848	-2.57546	-0.372015	-0.0852314	-3.04924	0.46184	-3.01783	1.17413	4.43928	-2.99767	-0.280529	-2.99767	-0.153015	-0.607735	2.3654	-0.131535	1.98136	0.469315	-0.732807	-0.572117	2.5365	0.1785	-0.841269	0.203501	-2.07674	0.466872	1.26441
-0.153057	0.689519	0.689519	0.0372022	0.0372022	0.689519	-1.48045	1.25026	-0.753892	0.935896	3.00929	0.0473193	-3.90641	-3.06039	-0.0486776	-1.80931	-0.856671	3.14505	-0.531913	-0.849251	-4.10536	-0.104597	0.196862	0.255638	-0.38101	0.472072	-0.405281	0.32221	4.02696	-0.716901	0.957388	4.47605	-0.411145	0.733993	-0.411145	-0.119999	-1.28327	0.446622	1.01879	1.52859	3.48518	-0.475212	-0.74951	4.0836	-1.4441	-0.999712	-0.0114092	-1.21999	0.92942	1.84341
-0.888293	0.496815	0.496815	-1.31867	-1.31867	0.496815	0.156989	-0.647318	-0.869593	-0.940169	1.09313	0.0652955	-0.524261	-0.00213437	-0.166376	-5.1224	-0.301851	1.30762	-0.118635	0.206081	-1.39081	-0.0621844	-0.434287	-0.591813	-0.281827	0.00960349	-0.740244	-1.20039	3.9317	-0.887912	0.638942	0.947735	-4.2528	0.451965	-4.2528	-1.6328	-1.35065	0.987232	0.26073	-0.610247	2.28793	-0.45128	0.609962	1.27698	-1.04917	-2.58016	-1.08381	-0.283933	-1.13508	0.489685
-0.657768	0.991549	0.991549	-1.71693	-1.71693	0.991549	0.450942	-2.07002	-1.92918	0.999478	2.00167	-0.243674	-2.70037	-0.714375	0.685549	-0.112161	0.119931	5.03645	1.11458	2.03567	-0.10904	0.547078	-0.455676	1.21558	-1.81147	-0.130755	-0.186747	0.797802	0.777153	0.148203	1.66666	2.36226	-1.78142	0.536394	-1.78142	0.245852	0.0641018	1.15709	0.943059	0.641393	0.832242	-0.019819	-1.22166	3.55435	0.907419	-0.0412236	-0.461931	-0.276663	-1.16081	-1.2589
-2.157	0.350692	0.350692	0.974609	0.974609	0.350692	-0.658797	-1.14327	-0.120163	0.504886	-1.71498	-0.728058	-7.19761	-1.16123	-0.594852	5.31652	-3.87273	3.8812	0.284658	5.36209	-0.957388	5.5996	-1.54254	-0.450117	-1.59735	-0.165847	0.524231	2.92235	0.860283	-1.93312	-1.67937	2.78187	0.562478	-0.196128	0.562478	0.191415	-2.48209	0.29984	-1.29264	4.4981	2.75236	-0.0283207	2.38902	2.80847	1.07281	-0.0266762	-0.154226	-0.340068	8.15645	1.04963
1.3793	0.331222	0.331222	-2.96621	-2.96621	0.331222	-0.0744305	-3.36722	-1.44658	-1.09979	2.98419	-0.0886351	-1.48853	-0.811587	1.01288	-4.58044	0.369297	2.51812	-0.219732	-0.107751	-1.07319	0.370908	0.258599	-0.390015	-1.79255	0.764465	0.170967	-0.282357	2.19378	-0.0149189	0.975177	1.58838	-3.79505	0.454354	-3.79505	-0.844393	-1.04029	2.73303	1.05338	0.638194	4.28552	0.115253	-0.913559	3.95822	-1.01219	-0.822	-0.500649	-0.165827	-2.33377	0.158352
0.101519	1.85714	1.85714	-3.04148	-3.04148	1.85714	-1.43497	-1.10763	-0.5731	-0.84658	0.142514	0.430923	-3.67916	-1.13331	-0.89257	-1.16276	-1.60395	4.73259	-0.0719063	-2.80349	-3.79067	-1.41493	-0.719793	0.0401047	0.0558763	-0.0246556	0.0637526	1.3511	1.44824	-0.0709107	1.37876	2.31097	0.304263	0.82215	0.304263	0.420326	0.43561	0.503575	0.112423	-0.631637	2.22674	-0.845149	-1.33142	5.01377	1.07358	-0.750537	-0.812123	-1.05331	0.144382	0.876839
-1.10986	0.14405	0.14405	0.856914	0.856914	0.14405	-1.14508	-1.84769	-0.448989	-0.148545	3.85702	-0.625567	-0.482485	-1.99717	-0.127395	-1.45012	-0.46759	3.02372	-1.32591	0.179736	-2.33292	2.37433	-0.33019	-0.116749	-3.01033	1.11094	0.331162	0.313375	2.27569	-0.0713138	0.159972	5.55007	-2.72635	-0.488764	-2.72635	-0.0605919	-3.85753	0.482206	0.141061	2.0195	2.1479	-0.316899	0.557888	3.6382	-0.773585	-0.705543	-0.196946	-0.521953	-0.782549	-0.794837
0.477525	-0.352364	-0.352364	-0.325021	-0.325021	-0.352364	0.797192	-2.07695	0.612569	-0.993902	-1.22067	-1.90542	-7.8287	-2.89285	-0.130116	0.811086	-0.974897	2.6125	-1.84081	4.37258	-1.95315	0.459603	0.269789	-1.59657	0.349084	0.815404	-0.314106	1.47593	1.00619	-2.32275	-0.150417	5.49704	-0.487052	1.54744	-0.487052	0.504329	-0.630914	1.42823	-0.0914496	3.00692	5.10951	0.529219	0.30417	2.63673	-0.448222	-1.06501	-1.11182	-0.171372	0.526996	0.729884
-0.294228	0.930145	0.930145	-1.46055	-1.46055	0.930145	1.17587	-5.0165	0.0174819	1.04415	0.24637	-1.64011	-4.76835	-1.30298	-0.0194543	-1.37025	-1.02828	6.0421	-0.19716	1.78438	-4.22189	1.92148	-0.777376	0.699702	-2.03631	-0.077619	0.0968259	1.12097	1.22233	-0.692229	-0.146194	5.62299	-0.316975	1.73746	-0.316975	0.468044	-0.281034	-0.0803468	-0.0226625	0.504116	2.78757	0.181063	0.68153	1.35984	0.739651	0.580333	-1.02096	0.23774	0.882946	-0.375022
-0.284308	0.26954	0.26954	-0.949377	-0.949377	0.26954	0.261981	-3.17849	-0.556496	0.900066	0.56614	-0.693532	-3.6715	-0.314426	1.33485	-0.192341	-0.73005	5.12136	0.837598	0.547721	-7.1292	1.31909	0.0796828	1.18448	-1.97638	-0.220789	0.50507	1.73781	-0.0499881	-0.189303	1.37467	2.79913	-0.9505	0.072513	-0.9505	-0.283442	-0.274522	1.99686	0.604818	4.16381	1.12622	0.634287	0.792219	1.20108	-0.969827	-1.40908	-0.455621	0.975694	-0.758911	1.74963
-0.398268	-0.0880806	-0.0880806	-1.68125	-1.68125	-0.0880806	0.780887	-1.2553	-0.212789	-0.800206	-0.225104	0.203101	-4.483	-1.47868	1.87445	1.047	-1.15899	1.63968	-0.841563	4.36589	-3.16421	1.45316	-0.135411	0.260874	-1.79654	0.425759	-0.912823	-0.293202	0.944983	-1.34882	0.478703	6.29368	-0.352955	0.0667113	-0.352955	0.827319	-2.00743	2.334	0.461647	3.69581	1.51775	-0.786419	2.40602	0.593569	2.07796	1.03833	0.0538821	0.311596	2.28784	0.0361523
0.723164	0.277783	0.277783	-0.205585	-0.205585	0.277783	1.08603	-2.3589	-1.91314	1.11052	0.570446	-0.511438	-5.34824	-0.725626	0.803511	-0.930939	-3.12974	5.02198	0.0593657	0.836359	0.310943	-0.369345	-0.885732	0.0780307	-0.600465	2.47362	-1.05717	0.399405	1.45886	-5.96551	0.885302	6.90653	-0.528331	0.676108	-0.528331	-0.090741	-1.20189	-0.05289	1.74655	1.23865	2.68378	-1.89185	-0.621628	1.7428	-1.25845	1.14419	-0.197157	0.169724	0.556897	-0.377283
-0.80371	1.05775	1.05775	-0.0938236	-0.0938236	1.05775	-0.184173	-2.09305	-3.93326	0.276627	-0.26405	-1.7192	-5.93998	-0.370818	0.708855	3.88784	-1.39038	3.44615	-0.409635	4.74608	-5.15503	2.11685	0.0988511	-0.470919	-0.000734782	0.541522	-0.906298	1.91392	3.73591	-2.18672	-0.576764	4.24109	-1.17348	0.560731	-1.17348	0.378246	-2.89902	0.571391	-0.161203	-0.50445	4.64882	-1.22515	2.09579	5.525	-0.128615	0.233189	-1.11826	-0.095153	0.293339	1.94455
-0.0687438	-0.836724	-0.836724	-0.432054	-0.432054	-0.836724	0.613544	-2.54514	0.319259	-0.982791	2.20258	-0.349142	-0.684742	-0.775338	-0.308745	0.159946	-1.1054	6.67783	0.371921	3.08919	-3.01466	0.0954008	-1.45871	0.471705	-1.37894	1.43799	-1.15389	1.62797	0.855592	-1.3429	1.28027	5.17412	-0.799995	-0.249721	-0.799995	-0.327475	-1.62805	0.410831	0.151716	0.981778	1.36567	0.374339	-2.47365	1.86099	0.798981	-0.679435	-0.473699	-0.738433	0.156988	0.195352
-0.470339	0.0238679	0.0238679	-2.01568	-2.01568	0.0238679	1.4664	-1.43867	-0.0220189	0.49321	1.47954	0.92594	-0.12671	-1.99954	-0.584912	-5.60934	0.363243	7.0745	0.73739	-1.18256	-3.46043	-0.969718	0.449903	0.580992	-1.78232	0.827631	0.338384	2.93238	2.4888	-0.221362	1.47902	3.71058	-1.0637	-0.933867	-1.0637	0.829445	-1.53224	2.56876	0.5715	1.94827	2.04277	0.200323	0.0420878	2.56183	-0.588265	-0.671105	0.673895	-1.39875	-1.78146	-1.25035
0.266188	0.526569	0.526569	0.456005	0.456005	0.526569	2.98783	-4.17958	0.370662	-0.446306	-0.91248	-1.02742	-6.69641	-3.93623	0.514404	0.187355	-1.78914	3.24344	-0.612809	1.14298	-2.64704	-0.649344	-0.469719	2.25872	-0.00196066	-0.135558	-0.483466	-0.0773495	2.20435	-0.256218	0.00846374	3.26376	2.34144	0.00303607	2.34144	0.678127	-1.48046	-0.0658311	0.622685	0.984318	1.3955	-0.870474	0.436386	1.45253	-0.702918	-0.359413	0.0227981	0.437298	-5.52217	1.34092
-0.79414	-0.137598	-0.137598	0.800517	0.800517	-0.137598	-0.562714	-0.203734	1.30942	0.760613	0.0770594	-1.01291	-2.22916	0.232797	1.48385	1.54598	-1.56768	9.75889	1.06779	-0.33807	-3.67139	0.272811	0.401704	0.454118	-0.901482	-0.255285	-1.25755	0.660857	1.39965	-0.263327	0.85283	1.52593	0.147354	0.960659	0.147354	0.279097	-2.50971	4.15162	0.238574	0.875924	0.515947	-0.133399	1.37674	1.2114	0.0495544	-0.364633	-0.207146	-0.716965	1.69408	1.16882
0.0586993	0.10114	0.10114	-0.0981406	-0.0981406	0.10114	-1.0774	-0.349102	-1.0733	0.0301691	0.292442	-0.0568366	-2.1854	-0.0343505	1.89499	-2.33032	-0.898708	11.5424	2.63631	-0.62964	-1.52654	0.634232	0.585869	-0.07463	-2.03381	-0.498161	-1.18237	0.197209	5.89265	-0.39952	2.5441	0.480831	-0.875612	-0.239035	-0.875612	0.668141	-3.48006	0.474712	0.082345	0.802848	3.18718	-1.75055	-0.45955	2.59153	2.01654	-0.816742	-0.049832	-1.05454	-2.4279	0.427507
-0.000738699	2.81518	2.81518	-2.60752	-2.60752	2.81518	-0.593149	-3.3854	-0.791007	-0.359652	0.260943	-0.0388141	-3.96222	-2.31363	1.69235	-1.41154	-0.000984798	2.79455	-1.36896	0.189928	-9.06201	1.10765	0.508287	0.181749	-2.39157	0.80089	-0.743426	-0.712096	2.27314	0.41383	3.00104	5.99986	-1.40713	0.416513	-1.40713	-0.188031	-1.13607	2.04643	1.02602	1.82528	1.26738	-0.698396	-1.01032	1.10219	2.30753	0.0766688	0.537589	0.119761	3.78896	0.153264
-1.49714	0.0492586	0.0492586	0.336677	0.336677	0.0492586	-0.369882	-3.4633	-0.162208	-0.124391	-0.729808	0.203186	-4.59452	-1.67366	0.393315	-0.576259	-2.51383	4.72841	-0.404681	5.21387	-1.97119	1.08172	-0.401763	0.697714	-1.85241	0.294673	-0.295196	1.24704	2.54016	-3.208	2.4323	6.18888	-0.401052	0.600156	-0.401052	1.24295	0.161145	0.164767	-0.182585	0.2471	1.28502	-0.443725	-0.542447	0.547682	1.02209	-0.623308	-0.497437	0.385996	0.158965	0.129236
-0.66563	0.100918	0.100918	-0.514873	-0.514873	0.100918	-0.450037	-1.67357	-0.67146	-0.43499	-1.1815	-0.0352141	-4.72744	-1.209	-1.36613	3.73331	-4.8205	7.99632	1.64979	8.47693	0.394981	3.17196	-0.231048	0.827309	-2.1973	2.82623	-0.308253	2.72784	1.44248	-2.06534	-1.24439	3.17618	0.193156	0.635883	0.193156	1.08529	-2.62954	-0.630061	-0.0108732	0.327496	1.39886	-0.927066	0.65477	0.312523	0.409708	-1.39701	-2.68601	0.116046	0.664197	-0.531309
0.282846	1.03595	1.03595	0.07994	0.07994	1.03595	-0.384306	-1.83527	-0.195972	-0.115994	1.83438	-0.468459	-3.17343	-0.479584	0.0467157	-1.44085	-1.5552	1.35457	0.382482	1.84941	-3.91337	-0.0445408	-0.802928	-0.343562	-0.352148	-0.18628	-0.765297	-0.894928	3.13274	-3.96357	-0.0611776	2.27216	2.03554	1.31809	2.03554	-0.192336	-0.692628	-0.339989	0.0498955	2.87138	6.17236	-0.163253	-0.392738	1.03172	0.137343	-0.813068	-1.37284	-0.602051	2.99341	0.598476
-0.757727	1.05026	1.05026	-0.391544	-0.391544	1.05026	-0.0673945	-1.1409	-1.89099	1.56963	0.330765	-0.857853	-6.62569	-0.56241	2.47394	-3.05312	-2.11104	8.83753	0.0531516	-0.102297	-4.44765	2.64845	0.486433	0.512772	0.0462247	0.0355558	-0.929449	3.75142	2.349	0.0788032	0.41969	4.31984	-0.78719	0.756676	-0.78719	0.326722	-3.20569	0.117666	-0.241409	0.0646117	1.72728	-1.32914	1.94217	3.32033	-0.839553	-0.0321858	-1.18664	2.35378	2.08142	-0.0142734
-1.07021	-1.38359	-1.38359	0.355988	0.355988	-1.38359	3.99619	-2.60722	0.193551	0.698273	-0.123629	0.33265	-1.64792	-0.808278	1.70992	0.949659	-0.674882	2.8695	-1.01687	2.57393	-6.56596	0.517238	-0.0470436	-2.0965	-0.437124	0.686818	-0.249813	-0.258353	3.01985	-1.18408	1.19249	2.38199	0.232442	-0.107571	0.232442	0.13768	-2.59121	0.430105	0.770217	0.0139828	0.0967355	-0.583446	-0.211018	1.21579	1.61761	-0.402003	-0.493552	-1.21617	-1.11946	-0.332063
-0.374895	0.795775	0.795775	-1.57566	-1.57566	0.795775	-0.23185	-1.34682	-0.364842	0.39513	-0.46931	-0.0220728	-0.781683	-0.650898	-0.587777	-1.10832	-0.269067	5.36515	-0.705901	5.28771	-4.51631	0.20736	-2.20046	-0.521135	-0.268212	0.512817	-0.933855	-0.240026	1.66682	-0.0585843	0.680543	3.49394	-2.66887	-1.47455	-2.66887	1.36746	-1.74597	1.80925	0.901468	-0.19953	2.75106	0.0717337	0.110522	2.5633	-0.242169	-0.683502	-0.741825	0.118145	-0.33719	-0.42977
-3.33678	0.963964	0.963964	-2.64182	-2.64182	0.963964	1.57455	-2.91569	-2.84036	-0.503418	-1.23251	-0.54289	-6.14931	-3.18185	-0.0713678	-0.305485	-1.98423	13.0664	0.160617	1.29808	-2.3537	0.0662996	-0.784194	-0.891224	-0.621969	1.08581	-2.01098	1.86279	2.01716	0.991577	-0.79277	9.34894	-0.771181	0.14021	-0.771181	1.98011	-0.250552	1.06398	-0.659976	2.73977	3.88518	-0.15263	6.68318	3.07697	0.441168	0.0968408	-1.24801	-1.06994	0.281876	0.222885
-0.628409	0.0283803	0.0283803	-1.18736	-1.18736	0.0283803	0.637413	-3.96387	-0.11499	0.61516	0.186786	-0.868257	-9.06838	-0.735978	-0.617339	-0.631087	-3.06542	2.59088	-0.159471	6.47536	-0.996096	1.15213	-0.218697	-0.375235	0.935989	0.567825	-0.0806294	0.124528	0.961735	0.142119	0.16311	8.0186	-0.836724	0.0405522	-0.836724	-0.614579	-0.558574	-0.115897	0.537386	0.567891	2.44394	1.25653	0.0911789	0.200267	0.879594	0.512729	-1.32244	-0.448082	0.974226	0.532036
-0.109424	2.04803	2.04803	-0.952578	-0.952578	2.04803	0.807619	-2.87309	-1.32669	0.0212457	-0.304027	0.151135	-4.55487	-1.87159	-0.0496549	-0.145693	-0.639312	4.40006	-0.921925	5.51359	-1.00045	2.55368	-0.844862	0.643619	-0.51258	0.123216	0.10825	0.00381826	0.936368	-0.509414	0.261327	5.41683	0.635375	-0.0378669	0.635375	0.556981	-1.64288	0.980869	-0.473851	-0.29303	5.64727	0.591274	-1.64646	0.870604	0.370128	-0.427387	0.163824	0.0639966	0.147467	1.47408
-1.09229	0.442912	0.442912	0.0300048	0.0300048	0.442912	-0.289271	-0.829106	-3.4079	1.26097	-0.63987	-0.305848	-4.20084	0.64761	0.564424	1.50784	-1.67802	4.85045	-0.0975051	3.99177	-0.932747	1.28998	0.149831	-0.589885	-0.733738	0.114284	0.404197	-0.641602	2.28238	-3.483	1.96678	3.49135	-0.396614	1.33057	-0.396614	1.89823	-2.49139	1.22587	-0.0802903	4.18446	1.33927	0.663777	-1.04603	2.36623	-0.762784	-0.0190084	0.202482	-0.331789	0.129469	1.39461
-0.804151	-0.232466	-0.232466	-0.310331	-0.310331	-0.232466	1.3269	-1.91278	-2.40972	-0.172428	0.423785	-1.03855	-3.97337	-0.833369	0.27393	-3.26236	-1.04178	6.74214	0.0780184	2.74635	-4.99458	2.96731	-1.36203	-0.119685	0.998225	-0.168457	-2.15473	0.212755	2.35212	-2.96263	0.442264	3.02334	0.477412	-0.307309	0.477412	1.63579	-0.596884	0.932275	0.0814283	3.99289	2.40803	-1.21551	2.52405	5.17974	0.321438	0.882112	-1.0416	-0.420349	1.05229	0.734833
-0.33393	0.1658	0.1658	-0.185218	-0.185218	0.1658	-0.153976	-1.51269	-0.958588	0.870523	0.909287	-1.36786	-1.55628	-0.170433	-0.963183	-3.50978	-1.54015	7.10969	-0.182716	-0.0265822	-1.05431	-2.51677	-0.0892662	1.80393	-0.00599967	0.566316	0.294314	2.86344	0.758064	-0.155621	0.676823	4.53794	0.815077	0.212702	0.815077	0.0121354	-0.851793	0.049305	0.323812	1.1828	1.24925	0.115113	0.966998	2.88546	0.161483	-0.753775	-0.0710392	-1.49117	-0.479651	-0.403939
-0.986267	0.16168	0.16168	-0.265237	-0.265237	0.16168	0.0721393	-1.17779	-1.03641	-1.23387	1.10489	-0.746228	-5.57169	-1.05625	0.254062	-0.143061	-1.60509	2.56098	-1.02746	4.4984	0.542602	0.990704	-0.581656	0.54328	-1.28852	0.196707	-0.421991	0.879913	1.9676	-4.62637	-0.606987	3.93778	0.0367571	1.56801	0.0367571	0.472698	-1.97649	0.738725	0.127091	2.86385	3.5543	-0.542046	0.671387	2.11678	0.26257	-0.918021	-1.91274	0.293424	-1.32558	-0.775496
-0.708485	-0.0569174	-0.0569174	-0.195845	-0.195845	-0.0569174	1.17386	-4.88449	0.240631	-0.139677	0.0227943	-0.959988	-6.82903	-0.421321	-1.49312	0.0435372	-2.87081	9.66354	0.340454	1.55019	-2.57132	0.818511	-1.16685	0.746454	-1.1828	0.669526	-0.181469	-0.73615	0.191857	0.0639205	0.418549	3.67479	-1.08415	4.49907	-1.08415	0.355068	-2.92491	1.48674	0.485634	0.20994	1.50193	0.0581378	-1.85223	0.838568	0.758138	-0.848228	-0.467781	1.84271	-0.283136	0.267844
-1.26455	0.371703	0.371703	-0.0852439	-0.0852439	0.371703	2.75936	-3.9437	-0.335759	-0.363835	0.5778	-0.464124	-5.21845	-0.454307	0.110455	-1.33465	-0.602056	8.9429	0.193558	5.11422	-1.72585	0.617164	-0.698155	0.0372778	-0.889089	0.071727	0.207405	-0.16371	6.01223	-1.46658	0.167655	3.27598	0.340506	0.447616	0.340506	0.628129	-0.807107	0.926293	0.077425	0.467003	1.47858	-0.465867	-0.108391	1.50977	2.57074	0.76045	-1.43504	0.317087	-0.194315	0.356429
-1.1557	2.47534	2.47534	-0.632793	-0.632793	2.47534	2.6056	-1.04901	-0.951653	1.02524	1.69057	0.361949	-3.07066	-5.17877	-1.72502	-3.13152	-1.71639	2.06823	-0.483031	4.61599	-1.38878	-0.612877	-0.834649	-0.261337	-0.802058	1.77628	-0.876955	1.88454	0.82502	-0.603842	0.0101337	7.00867	-0.608495	0.165	-0.608495	0.332853	-1.81756	0.315767	-0.188855	0.449592	1.0651	0.393001	1.52205	0.907272	-0.156009	0.270518	-0.0131625	-0.0110466	-0.540344	-0.0843976
-0.454021	2.30798	2.30798	-1.50594	-1.50594	2.30798	-1.89046	-1.43071	-0.422175	-1.55322	-0.0552377	-0.584924	-3.22592	-0.667796	-0.100438	-2.29488	-0.922581	6.31191	3.64518	0.677214	-2.7716	0.666151	-0.876452	-0.231807	-0.319599	-0.2726	-0.446657	-0.596078	1.48657	-3.30698	1.47378	8.11092	-0.697574	3.35117	-0.697574	0.383614	-0.885712	0.282469	0.402065	1.91156	6.0134	0.281543	-2.7158	1.84672	1.36383	0.204256	-1.03624	-0.110827	-0.928857	2.24967
-1.98552	2.16946	2.16946	-0.707485	-0.707485	2.16946	1.02859	-2.28755	0.147113	-0.11176	0.949895	-0.718895	-1.53544	0.49385	-0.446657	0.678659	-1.00977	3.70151	-0.689328	9.4362	-2.73941	2.67397	-0.434011	-0.548551	-0.406322	0.647439	-2.02163	0.294898	1.72083	-2.63811	1.14163	2.79437	-0.544223	1.69887	-0.544223	0.836574	-1.82812	1.47118	0.307855	0.025464	3.65258	-0.49629	0.451078	1.50539	-0.263171	-0.569617	-0.457836	-0.924823	2.16438	1.22509
0.2137	0.627426	0.627426	-0.479103	-0.479103	0.627426	1.13977	-1.54483	-1.14668	0.943966	-0.671301	-0.944319	-4.27567	-1.93689	4.63496	0.270302	-1.16907	4.69577	-0.529598	1.42404	-5.92157	0.327693	0.604911	-0.328451	-1.76989	-0.967044	-1.16727	1.52863	2.40619	-3.87641	0.0227288	3.2319	-0.649868	0.158979	-0.649868	-0.925094	-1.35655	0.359881	0.0627086	0.736622	2.58667	-0.148137	0.285943	4.7187	-0.0614788	-1.12992	-2.27659	0.0582871	1.93994	-0.769524
-3.55711	0.659614	0.659614	-1.44708	-1.44708	0.659614	-0.208398	-6.98774	0.254007	-0.199004	-0.664237	-1.35336	-1.3111	-4.19905	0.0460548	-0.623758	-1.31504	7.08108	-0.215962	5.81912	-1.26724	-0.781208	-0.271196	-0.248656	-2.73526	1.80904	-0.19325	1.0935	5.25386	0.173812	-0.822957	5.70228	2.29371	0.00975312	2.29371	0.242948	-0.334251	2.33208	-0.560308	1.17596	4.05804	-1.77592	0.0879361	1.83925	0.932332	-0.0661171	-1.42311	-1.58525	2.22245	0.379607
-3.86691	2.88895	2.88895	-0.76768	-0.76768	2.88895	-0.348204	-4.69166	-1.13562	-0.419301	-2.88184	-0.754558	-5.25547	-1.42252	-0.0274349	0.328279	-1.27556	2.62795	0.326676	2.04663	3.58351	1.8656	-1.07686	0.0471059	-6.61808e-05	0.644591	0.763577	-0.433123	2.76842	-0.176338	1.33164	8.13339	-3.02893	-1.17655	-3.02893	0.513015	-1.16424	0.763067	0.907274	2.19649	4.42957	-1.43295	0.592006	2.85511	-0.154032	1.95496	-1.39623	-0.645761	0.650809	-1.05949
-2.8571	0.468156	0.468156	0.990369	0.990369	0.468156	0.342331	-1.94406	-0.675585	-0.846664	-0.33915	-0.657121	-4.62479	0.00248393	0.662208	2.7281	-2.90661	5.28226	0.0186211	4.76717	0.903704	0.2715	-0.454746	-0.068862	-0.341974	-0.000697293	-0.583154	0.156101	3.84648	-3.58941	0.228409	5.76439	0.831339	1.37898	0.831339	0.407102	-1.51461	1.92227	0.121486	0.0486756	9.27708	-0.0763603	1.80834	1.64905	1.9449	1.3089	-0.812314	-1.63025	-0.427364	1.06257
-0.707801	0.152901	0.152901	-0.747884	-0.747884	0.152901	0.445289	-0.49123	-0.0713249	0.715314	0.133649	-1.36084	-2.40995	0.0886276	-0.165299	0.0128405	-1.61309	4.99942	-0.153748	1.72007	-4.7195	0.99438	-1.1609	1.72593	-1.01101	0.141331	-1.69839	1.97596	2.21682	-3.008	-0.0879107	2.37174	0.238976	0.171596	0.238976	3.08432	-0.435641	1.82971	0.774095	1.23312	2.417	-0.440512	-2.66863	2.39296	1.24119	0.307715	-0.571491	2.59271	-1.43911	0.517484
-1.37784	1.60608	1.60608	0.336483	0.336483	1.60608	1.31424	-3.81867	-8.40533	0.0773044	0.168669	-0.892256	-2.22412	-0.0743971	0.405164	0.28153	-2.81288	5.47458	0.231293	5.86547	-0.21704	0.408131	-0.249582	-0.278552	-1.03492	3.90143	-0.785628	-0.749513	3.61862	-1.6299	-0.558785	3.61074	0.138179	0.300947	0.138179	1.64991	-3.5185	0.503951	0.0486968	1.55354	4.30438	-0.969472	3.66966	0.925274	0.678219	-0.0672208	-0.559894	0.0700276	0.638003	-0.591611
-0.964638	-0.239355	-0.239355	1.97506	1.97506	-0.239355	0.0107887	-0.460906	-1.06589	-0.433099	0.307114	-2.57489	-3.51229	5.75372	2.3416	-0.733184	-2.18191	1.96231	0.0814068	2.31262	0.402132	3.75809	-0.150836	-0.546717	-1.85841	0.337279	-0.923097	1.93567	0.697497	-2.28939	0.0271226	10.477	0.69122	1.28177	0.69122	2.19123	-2.25734	-0.227222	-0.43658	2.07061	2.10324	-2.13095	4.25521	0.832267	3.05456	-0.562231	-1.37394	-0.300267	3.26365	0.424768
-0.275666	-0.351396	-0.351396	0.905972	0.905972	-0.351396	0.0314013	-3.05606	0.432087	0.0906331	-0.266043	-0.706987	-8.48355	0.100933	0.315778	-1.75923	-0.366498	8.43172	-0.0328639	7.2795	-4.31336	0.8568	-0.134636	0.740399	-0.859882	0.701805	-0.590137	0.40613	0.669337	-0.715691	0.226233	3.01458	-0.214448	1.4851	-0.214448	1.22081	-1.569	0.385875	0.629461	0.210971	3.50533	-0.629525	1.40607	4.7682	0.948968	0.485249	-0.147879	-0.352388	0.562159	0.574554
-0.882044	3.8842	3.8842	-0.491675	-0.491675	3.8842	-0.0707411	-2.73498	0.553191	-0.0154581	0.167121	-0.776902	-2.7696	0.0238642	0.576377	-3.86196	-2.04985	10.9177	-0.579463	0.246024	-2.45122	0.281352	-0.768862	1.03531	-0.525813	-0.0926722	-0.934499	1.23493	3.46834	-0.81633	1.41033	3.84204	0.0628372	0.279678	0.0628372	-0.180882	-2.13505	2.24788	0.895754	1.0635	1.29092	-1.3668	-4.21412	2.81836	-0.320597	-0.474386	-1.15367	-0.509509	5.2955	0.964614
-1.49838	2.03142	2.03142	-0.958587	-0.958587	2.03142	0.914044	-2.44942	-0.269149	-0.073276	1.34064	-3.00224	-2.41245	0.827251	-0.0546211	0.0889272	-0.879992	7.482	-0.600624	-0.299537	-2.41771	1.48969	-0.275114	0.933438	-0.13291	1.20219	0.13267	-0.826079	0.725489	-4.17628	0.0754538	5.15487	-0.342224	-0.126832	-0.342224	1.77402	-1.15437	0.476921	0.766673	0.196273	2.01269	-1.06285	1.25413	1.98604	-0.229787	0.453322	-0.0388663	-1.09983	-2.43984	0.0153466
-1.44987	0.435487	0.435487	-1.60118	-1.60118	0.435487	0.120442	-4.09536	0.609887	0.632397	1.06078	-0.941205	-4.79995	-2.51454	-0.164264	-0.766805	-0.0738748	4.72933	0.0901954	10.3037	-2.44756	0.560955	-0.59215	-1.00231	-1.87103	1.46638	-2.13025	0.183288	3.14109	-2.06628	-0.464354	7.47332	-2.7213	0.832727	-2.7213	1.2364	-0.503194	0.754194	0.30795	-0.542742	1.64602	-1.48148	0.0416193	5.30691	0.536494	0.250858	-1.16276	-0.669659	2.08504	-0.361313
0.142942	1.88563	1.88563	0.0298848	0.0298848	1.88563	-0.652311	-3.18093	-0.514374	-1.81094	-0.105404	-1.27392	-4.33711	-1.71619	-0.205865	-1.02752	-0.0552201	8.11682	-1.0317	0.33926	-4.68142	-0.0158001	-0.908264	0.214865	-0.0750094	-0.00833155	-0.203349	-0.968933	2.90004	-3.86001	-0.181587	2.01549	-0.802707	0.470144	-0.802707	-0.832603	-0.886927	0.883616	1.05904	1.38534	4.33561	-0.410788	1.4919	1.9909	-2.75143	-0.246488	-1.34444	-0.324926	-0.691083	1.96052
-2.62206	1.03965	1.03965	-0.947526	-0.947526	1.03965	1.48162	-4.45024	-1.10359	1.5032	-0.679197	-1.03077	-5.93658	-0.470682	0.191509	1.63193	-4.96213	6.97597	-0.878975	6.39095	-1.76931	0.816603	-0.00360159	0.103088	0.10267	0.167309	-0.779154	1.65604	0.148698	-1.19501	0.878082	4.4327	-0.874586	0.300529	-0.874586	0.766693	-0.48586	0.91088	-0.423937	0.188888	1.93413	-0.15972	1.42318	0.712943	-0.474001	-0.935918	-0.766996	-0.0220132	1.04972	0.367036
-0.42055	0.281499	0.281499	-0.438777	-0.438777	0.281499	0.378361	-1.88571	-0.786344	-0.504428	0.47818	-1.23339	-9.81383	-1.15477	1.75569	-4.90917	-1.04446	6.09015	-0.701425	3.72556	0.439185	0.810268	0.439331	0.0925846	-0.245429	0.0901996	-0.894343	0.453736	1.59235	-2.31635	-0.445966	3.43709	0.998585	2.02231	0.998585	0.44306	-0.8782	0.256771	0.646373	1.39355	1.20237	-0.0169834	0.0651526	0.780314	-0.170653	-0.159725	-0.759775	0.156009	-0.32537	0.786227
-3.07524	0.67823	0.67823	-0.125922	-0.125922	0.67823	-0.324942	-1.96634	-0.169236	-0.256193	-0.701158	-1.71028	-3.25435	0.518093	-1.3047	2.34879	-2.28817	7.63492	-0.233566	0.330858	-4.53048	1.52634	-0.679928	-0.526417	-0.578947	-0.413537	-0.873452	0.825038	3.83536	-1.88732	0.54101	3.40467	-0.217437	1.73561	-0.217437	2.40192	-2.67694	3.13752	0.916748	0.0364534	2.64106	-0.460263	4.3264	2.29932	0.838315	0.393561	-0.192023	-0.456259	-0.562535	0.572166
-0.382938	0.551063	0.551063	-1.49959	-1.49959	0.551063	1.12942	-3.35753	-0.496879	-0.136996	0.740842	-2.98288	-4.64167	-0.713173	1.66086	-0.00538437	-0.911028	2.50243	3.59813	1.41588	-3.97932	0.0438936	-0.745799	-0.0821772	0.000794434	0.217934	-1.63142	0.269948	2.72002	-1.06109	1.04441	5.32527	0.768948	-0.0907314	0.768948	0.110369	-2.44074	1.34414	-0.203044	-0.242422	5.52428	-0.988984	-1.78287	3.48034	0.373146	2.79494	-0.313013	-0.655079	-0.0990618	-0.508433
0.29136	3.20427	3.20427	0.0395738	0.0395738	3.20427	0.246583	-3.17485	-0.51474	0.412478	0.299776	-1.28105	-8.53406	-0.7484	-0.503145	-0.155068	-1.02118	0.954295	-0.43927	4.00494	-5.742	-0.622261	0.602929	-1.24838	-0.742142	0.45895	-0.0728628	-0.206397	0.866825	-2.68622	-1.28163	3.57517	0.31014	-0.407674	0.31014	-0.0266852	-3.16429	2.83632	0.200299	6.64754	2.68211	0.159202	1.52153	1.73666	3.34276	-0.984447	-1.71725	-0.461189	1.28022	0.137567
-1.27014	1.32219	1.32219	-0.600906	-0.600906	1.32219	1.73528	-2.44736	-0.635679	0.503682	-0.518536	-1.67423	-3.23073	-1.57231	-0.508894	-1.2832	-2.04245	9.36858	-0.123743	6.80068	-5.82744	-0.600301	0.384056	-0.0634354	-0.749478	0.692188	-0.417252	-0.166278	0.367601	0.365208	-0.490378	4.77068	-0.956908	-0.142569	-0.956908	1.65922	-1.91695	0.305387	-0.196325	0.994714	8.9403	0.496536	0.192357	2.41685	0.679738	-0.474024	-0.770239	-0.594011	0.433692	0.616712
-1.07934	0.814594	0.814594	-2.121	-2.121	0.814594	-0.0475256	-2.64795	-0.645789	0.964957	0.676503	-0.0160682	-0.0928318	-1.62765	-0.365349	-3.9654	2.17839	3.58084	-0.492412	-0.383083	-1.33596	2.73589	0.0057543	-0.0782866	-3.11636	0.908399	-0.0264815	1.00051	0.724999	0.929247	2.80191	5.07504	-0.885272	-0.00704951	-0.885272	0.222775	-0.540656	1.72635	-0.0099133	2.80403	2.4999	1.164	-1.70851	2.13844	-0.230038	-0.94502	-0.624336	-0.0351828	-2.82701	0.00183503
-1.88153	0.506796	0.506796	-3.18481	-3.18481	0.506796	1.75223	-5.83306	-0.797366	-1.02931	0.249804	-0.805053	-1.96831	-3.22094	-0.488802	-1.17639	-0.935938	13.8929	0.132305	1.70189	0.0801564	-0.0220249	0.213669	0.371413	-0.496167	0.280542	-0.477882	1.14765	1.60997	-0.255666	0.518484	5.02676	-0.913797	-0.19802	-0.913797	1.67138	-2.31651	2.37319	0.377596	1.6194	1.45823	0.360541	-0.592	3.72697	-0.297857	-1.28164	0.0510714	-1.72245	-4.08901	0.379648
-1.26572	0.568317	0.568317	-3.12439	-3.12439	0.568317	0.10432	-2.28322	-0.993846	-0.622726	4.69079	0.14512	-3.80334	0.0594168	-0.249232	-0.440417	-0.826824	4.90087	-2.35781	7.06222	0.227138	1.81098	-0.441955	0.521841	-0.197284	0.652485	-1.1264	0.121554	0.0127511	-0.837527	-2.5085	5.07052	-0.566879	1.00728	-0.566879	0.884079	-1.19479	0.792392	0.18299	1.88092	2.94842	0.0279729	4.01801	2.56033	-0.221791	0.409201	0.369597	-0.728233	-1.25253	-0.0356818
-1.15139	0.766323	0.766323	-1.52011	-1.52011	0.766323	0.19888	-4.64709	-0.853833	1.30661	-0.362408	-1.13884	-3.16953	-0.162699	-0.0580587	-0.574783	-2.02756	5.06641	-0.270554	5.68489	-0.839931	-0.3732	-1.07292	-1.14619	0.997135	2.34801	0.473072	-0.605625	3.90027	0.0832847	-0.15641	5.37768	-0.0445391	1.33301	-0.0445391	0.0702576	-1.25769	0.58728	-0.258298	3.77683	4.16706	-1.14414	2.1016	1.28092	-0.506718	0.0275119	-1.71196	-1.48136	-0.159316	-0.809719
-0.306827	0.549949	0.549949	0.542813	0.542813	0.549949	0.0366833	-1.09323	-0.975336	-0.890706	0.973255	-0.738536	-5.59175	-0.639997	0.274699	1.69967	-0.347401	5.80733	-1.6072	0.491444	-1.77157	1.9851	-0.638795	0.931307	-1.67371	-0.618075	-0.422917	0.316758	3.78376	-0.294919	1.31359	1.87872	-0.191772	2.18386	-0.191772	-0.284002	-1.4234	3.59286	0.545414	1.21136	4.71712	-1.51438	3.06214	0.655119	1.83142	0.675357	-0.777089	-0.189384	-0.0758982	-0.249879
1.53539	-0.325569	-0.325569	-1.29975	-1.29975	-0.325569	0.174299	-1.99394	-2.26874	-0.297018	0.0462609	-1.26757	-3.89753	0.347611	0.306228	-0.157773	0.0749438	7.21175	-0.128898	0.486638	-2.75327	-0.16807	0.663174	0.397413	-0.863869	2.50526	-0.897428	-0.155722	-0.334507	-0.336505	0.37172	5.63923	-0.153645	0.869729	-0.153645	-0.0199709	-3.48872	1.0927	0.124848	0.589267	0.452858	-2.65398	-3.14688	2.14268	0.0842229	-0.424974	-0.209231	0.245507	-1.33011	-0.295791
0.574388	0.108832	0.108832	0.29826	0.29826	0.108832	0.395452	-1.58497	-0.541896	2.03399	2.5899	-0.761332	-3.69005	-2.31759	-0.0327574	-7.35312	-0.00978071	5.19127	-0.343484	2.94452	-4.10163	-0.577621	-1.16885	0.223065	-0.505422	1.57077	-1.25241	2.29263	0.167486	-0.960803	1.11698	5.58805	3.94103	3.0274	3.94103	-0.179276	-1.31736	2.24388	0.480434	1.24904	0.758374	0.323054	-0.14613	2.81151	0.606072	-0.255411	-0.16496	-0.0559243	-1.69401	0.310874
0.163604	0.148572	0.148572	-0.32173	-0.32173	0.148572	0.419149	-2.75117	-0.370734	-0.715145	-0.473194	-1.28733	-10.6827	0.14103	-0.243135	0.162996	-2.68642	3.77366	-2.12843	0.842483	-4.7584	1.54741	-1.02453	-1.72184	-1.11361	0.223673	-0.432177	0.0290024	0.0559057	-1.09296	2.20031	10.7536	-1.27422	2.6277	-1.27422	0.488814	-0.724883	0.872069	-0.124388	0.968348	3.1019	-0.267426	3.10194	0.93989	-0.444256	-1.27632	-0.296328	0.99894	3.01099	0.436147
0.163532	-0.466019	-0.466019	-0.340668	-0.340668	-0.466019	-0.0868671	0.362881	-0.105965	-0.911655	-0.261023	-0.768842	-4.35712	0.489865	0.589857	-3.78271	-1.59831	8.68381	-0.542312	1.46971	-2.12153	0.987265	-0.512231	-1.2205	-0.706747	-0.299193	-0.615788	0.0694984	0.540195	-1.24	0.28396	2.2097	-0.851651	2.11925	-0.851651	-0.533973	-1.54224	0.964206	0.744996	1.85529	3.29654	-0.376867	-2.3668	1.30254	-0.0935969	0.588937	-0.870419	-0.0922444	-0.524114	0.308429
0.320618	1.3341	1.3341	0.0527355	0.0527355	1.3341	-0.264815	-5.98247	-0.932994	-2.00711	0.296622	-0.393689	-6.49116	-0.409519	-0.102166	0.66922	-0.447409	4.40936	0.48791	2.09468	-4.09447	0.761561	0.853223	0.126991	-0.22354	0.687855	-0.922311	0.311832	2.38634	-0.521852	0.00600108	7.07193	0.0508227	0.47698	0.0508227	0.787458	-1.37544	0.784068	0.636141	0.230616	5.03586	-1.38465	1.22437	1.19871	0.507334	0.289987	-1.89635	-0.537579	-0.495938	0.365758
0.103143	0.678433	0.678433	-0.635298	-0.635298	0.678433	1.46488	-2.14161	-0.709073	-0.219427	-0.0368844	-0.453422	-7.57669	-0.983752	-0.203614	-3.44517	-1.86455	7.41739	-0.0391436	1.35449	-3.9525	0.790084	-0.0493654	-2.01153	0.563567	0.533175	-0.190675	0.698652	0.0586385	-1.74095	-0.117016	6.85212	-0.813731	0.596824	-0.813731	0.280001	-2.49468	1.51943	0.441685	0.0213421	7.21787	0.59056	-3.19888	-0.228059	-0.292113	-0.899261	-0.327466	-0.753357	-0.213674	0.109933
-0.535625	1.66309	1.66309	-2.28901	-2.28901	1.66309	0.209207	0.0425989	-0.905475	-0.102679	-0.928847	0.336178	-5.20026	-0.265627	-0.0342238	-1.64942	-0.727375	4.51024	0.236659	0.221368	-3.39915	-1.72189	-0.392817	0.880197	-0.717167	0.230204	0.57113	0.080255	0.525905	0.0440766	0.87736	5.22121	-0.0101968	0.00895682	-0.0101968	1.16666	-0.0506083	1.26551	0.138537	-0.0519466	1.88182	0.145401	0.0618321	1.93904	1.35164	0.093724	-0.117174	-0.407357	1.35729	0.0624403
-0.864783	0.998244	0.998244	-0.991624	-0.991624	0.998244	-0.358473	-1.18586	-1.26094	-0.262355	0.279082	-0.569784	-2.48839	-1.47844	0.538913	0.55823	-0.745012	3.04974	0.163759	1.10541	-0.457757	1.25668	0.0164454	-0.480747	-0.792224	0.996392	-0.134348	3.34913	2.86859	-0.894512	-0.461482	6.13312	-0.573232	0.243306	-0.573232	1.17204	-3.32348	2.81831	0.144659	5.1826	1.10138	0.0211802	-0.533123	1.21868	1.18581	0.412403	-0.50937	-0.452616	0.68993	0.322634
0.123881	0.8002	0.8002	-1.632	-1.632	0.8002	-0.0924863	-4.55558	0.219591	0.0993538	0.922035	0.00498178	-5.624	-0.573398	-3.72498	0.463753	-1.56541	4.28111	0.58449	7.87716	0.447337	1.70276	-1.37725	-0.221753	-1.73344	0.779401	0.00988401	2.7177	1.55443	-1.85124	-0.325182	6.11314	-0.00387138	1.25703	-0.00387138	1.80202	-1.05436	-0.188869	0.583174	0.492472	4.77059	-3.44481	-0.46039	1.06676	-1.21988	-0.983609	-0.0277064	-0.908278	4.81776	0.738801
-0.492396	0.656008	0.656008	1.11516	1.11516	0.656008	0.0472804	-2.22208	1.35128	0.763352	0.372833	-2.43636	-5.64011	1.19431	0.763173	-0.0254077	-3.65827	5.05215	0.352349	7.1525	-3.83588	-0.180548	-0.385152	-0.92878	0.655116	0.298993	-1.43271	-0.121714	4.13424	-4.19385	1.26025	6.7004	-1.18612	-0.141496	-1.18612	0.0388837	-2.01691	1.41068	-0.0657864	0.974339	3.74151	-0.75292	1.31024	0.795098	2.70308	-0.55036	0.00897627	-1.07265	1.3658	0.0972251
-1.399	0.91185	0.91185	-0.251772	-0.251772	0.91185	-0.340107	-0.867159	0.411262	0.0817437	1.37784	-0.553638	-4.77453	-0.923945	1.15543	-0.231252	-0.923164	4.86844	0.20428	0.702775	-2.57426	0.111316	-0.323225	-1.13012	-0.836433	0.631312	0.579515	1.80582	3.05162	-0.358803	0.184814	1.28235	-0.0219533	-0.61031	-0.0219533	1.86455	-0.91366	0.242145	-0.260364	0.301656	2.61479	-2.37655	0.382552	2.16849	1.99544	0.90875	-0.319383	-0.85227	-1.1535	0.158284
-0.362068	0.120354	0.120354	-1.33253	-1.33253	0.120354	0.29365	-5.69952	0.0847962	-0.544063	0.342343	-0.686333	-1.64619	-2.11023	-2.10413	-0.604002	-0.481015	3.65266	2.56993	5.66975	-0.175508	2.8501	-1.05398	-0.348075	-0.167906	0.861478	-1.48386	1.58513	2.27818	-0.970936	0.507525	2.9702	-1.01571	0.151156	-1.01571	1.90928	-1.72959	0.961206	0.104221	3.0971	1.89658	-0.100344	-0.444328	0.849912	2.73094	0.256375	-0.846506	-1.03771	2.19498	0.0575398
-0.125284	0.104492	0.104492	-0.383795	-0.383795	0.104492	0.0745079	-2.66279	0.206993	-1.19137	0.241952	-0.550909	-4.28507	-1.01441	-0.809781	0.212821	-0.0699403	9.21787	0.261664	2.77793	-1.42145	1.27827	-1.60569	-0.897396	0.0112588	0.320961	-1.04621	1.17906	2.32357	-0.19207	-1.2933	3.53946	-0.9585	-0.172876	-0.9585	0.626318	-0.80329	1.77256	-0.308259	3.01028	3.69137	-0.194574	3.00911	2.41483	0.0444984	-0.746123	-0.525323	0.150018	0.417196	-0.0098517
-1.75204	1.4496	1.4496	-2.1981	-2.1981	1.4496	-0.323189	-3.00776	-0.721672	0.00387504	2.53755	-0.73281	-3.11856	-0.997541	-0.417032	-4.12953	-0.15824	4.09896	0.517493	-0.490686	-5.27126	1.58028	-0.238881	-0.0571383	-1.22257	2.66634	-0.0578915	0.626724	2.2128	-1.43708	0.00170747	0.648695	-2.52768	-0.920366	-2.52768	0.416899	-0.339312	3.56659	0.776246	4.54702	3.2406	0.423742	-2.27086	2.58642	0.482294	-0.733617	-1.15487	-0.704454	-1.61345	-0.48971
-2.84004	1.12389	1.12389	0.212469	0.212469	1.12389	0.961976	-0.701056	1.25037	-1.38603	-0.0844043	0.370227	-4.17463	-1.69145	1.24554	0.687087	-1.94486	13.123	0.469451	5.39318	-0.702458	4.55483	-0.295763	-0.972239	-0.893969	0.596834	-0.102286	0.00252317	1.39745	-1.13239	0.207416	3.36225	0.40207	0.663002	0.40207	0.264661	-1.87998	0.991842	0.314612	0.46657	5.79108	-0.884674	3.74986	1.39922	1.54242	-0.797966	0.254162	-0.492596	-0.271658	0.286849
0.0431998	1.76225	1.76225	-0.0162725	-0.0162725	1.76225	-0.250697	-3.48993	-3.89158	0.430758	0.419377	-0.436719	-1.65455	2.08044	-0.0785648	2.46626	-2.33063	12.9752	-1.41691	4.58393	-3.78849	3.41585	-0.218331	-0.529584	-1.33113	3.04162	-0.9302	0.989231	0.458411	-0.352502	1.04901	4.30154	0.865623	2.66888	0.865623	0.021273	-2.23852	0.63868	-0.26549	0.719845	1.37007	-1.30643	0.285349	0.82202	2.22724	-0.170307	-1.11568	-1.66094	-0.217812	-0.734153
-1.13569	0.0675641	0.0675641	-0.625529	-0.625529	0.0675641	0.816002	-1.22995	-1.05863	-0.289033	-1.00369	-0.555261	-6.73506	-0.620693	-0.266997	0.0572068	-1.91252	6.00073	-0.52314	9.33053	0.658895	-0.0848719	-1.35265	-0.282599	-2.47692	-0.102023	-0.717397	-0.11032	2.77007	-3.23934	-0.270367	7.59667	-0.172682	0.179913	-0.172682	-0.242437	-3.4393	0.69697	0.581777	-0.0206403	1.51441	-1.91713	1.59434	3.9837	0.248495	0.7755	-1.40321	-0.500342	6.13592	0.134647
-0.29628	-0.144804	-0.144804	-0.0685352	-0.0685352	-0.144804	-0.596769	-1.18059	0.759378	-0.295759	0.792064	-0.85262	-4.91206	-3.14935	1.8159	0.254361	-1.00837	7.01019	-0.792729	0.504173	-1.53874	-0.0260821	0.367405	1.35765	-1.41851	0.435018	-1.13742	2.74857	3.22711	0.35663	0.292677	6.30268	-2.017	0.0545484	-2.017	0.666404	-0.9187	0.464966	-0.0751257	1.06613	0.484897	-1.13466	0.0993235	1.16347	0.200434	-0.0534404	-0.61567	0.413527	0.407708	-0.275709
0.262505	0.0860801	0.0860801	0.0864245	0.0864245	0.0860801	0.451306	-0.946861	-0.978111	-0.259337	0.455156	-0.253552	-2.95121	-1.39915	0.0294877	-1.46154	0.0893096	2.70176	-0.455127	2.36426	-0.612447	-0.000974909	-0.985947	-1.10244	-0.588112	-0.386688	-0.0730353	1.44327	1.85813	-3.67173	0.178417	3.00313	-2.55735	0.687054	-2.55735	0.57823	-0.607871	0.658595	-0.0672946	0.0146198	4.56186	0.183474	-0.158697	1.51121	0.0800993	0.465526	-0.329325	0.0294873	-3.75474	0.199886
-2.15248	1.17426	1.17426	-2.08246	-2.08246	1.17426	1.19026	-2.88459	-1.24523	0.986471	-1.51647	-1.55825	-1.17708	-3.34975	-0.469377	1.03052	-1.3416	5.73156	-1.60344	5.34132	0.464382	1.21796	-1.26516	0.354374	-0.445376	1.57947	-2.62994	3.00964	2.18569	-3.62732	1.68629	4.20394	-1.16707	-2.43166	-1.16707	0.268552	-4.0546	-0.220647	-0.679114	0.790347	2.33523	-1.11144	4.07698	1.45452	0.340065	1.33658	0.106529	-0.675746	3.70415	-0.009283
-0.543533	0.540288	0.540288	-0.394302	-0.394302	0.540288	-0.393411	-2.17984	-1.09417	0.368172	0.247523	-0.961143	-6.6707	-0.120607	0.413328	1.859	0.498499	9.95618	-0.298579	3.28373	-4.20667	4.1751	-0.62522	-0.2477	-0.219382	0.134076	-0.365554	-0.0632601	1.5665	-2.83825	-0.896729	0.799836	0.20766	0.301529	0.20766	1.58297	-1.24837	0.455802	1.10699	0.0799136	3.34181	-0.789075	-0.665698	1.99162	0.439447	1.48599	-1.54279	-0.988046	-5.22164	0.395
-1.23181	-0.186946	-0.186946	-0.336083	-0.336083	-0.186946	-1.58362	-0.745025	-6.68876	0.185978	-0.0285176	-0.924724	-3.8189	-2.95269	-0.598642	-0.946124	-1.02429	4.80292	-1.13961	8.51719	-0.463371	2.38893	-1.96631	0.425785	-1.53762	1.49122	1.44696	1.16161	1.43224	-0.722406	0.248516	8.16409	-0.209109	0.0985906	-0.209109	2.90473	-1.84276	0.103605	-0.126862	2.42305	5.02984	-0.736023	-0.00480942	3.00947	-0.329631	-0.224029	-0.0417887	-0.823872	3.66132	1.94789
-0.230164	2.32668	2.32668	-0.310638	-0.310638	2.32668	3.49786	-2.83569	-1.14114	-0.0284882	0.31142	-1.3265	-2.58684	-2.25823	0.639763	0.403477	-0.359376	3.58327	-0.314582	3.36417	-4.14044	0.109107	-0.251344	-2.80531	-0.973857	-0.0494652	-0.806177	3.15221	0.00324821	-1.64955	0.128555	2.34213	0.892591	0.157089	0.892591	0.757881	-3.35587	1.85831	-0.553995	2.77328	2.07856	0.207401	0.262508	2.38825	1.90084	0.0501783	-0.535661	0.337988	-0.910464	-0.843301
-0.0677516	0.152809	0.152809	-0.166246	-0.166246	0.152809	1.7528	-2.96975	-0.53321	0.00370944	0.166683	-1.04813	-9.49526	-0.152099	-1.9414	0.468359	-1.13978	5.81639	-0.338484	3.6429	-4.3407	0.628017	-1.09808	-0.0229614	-0.543679	1.31787	-0.119485	1.80846	0.300856	-3.3537	0.202491	5.57372	-0.325187	0.678777	-0.325187	0.937707	-2.76354	2.09641	-0.888406	0.227531	5.34601	0.88625	-0.0951589	2.16508	0.163836	-0.191022	-0.597743	0.0559073	1.28965	0.309501
-0.578856	1.28408	1.28408	0.421596	0.421596	1.28408	1.38007	-4.97869	-0.66307	-0.852433	0.0337351	0.0119835	-2.85848	0.00969272	0.425522	0.0895511	-3.28951	9.58556	0.709933	5.13957	-0.597151	-0.417227	-1.0843	-0.613034	-1.15925	0.879484	-0.607486	0.489267	1.73847	-1.19277	-0.120983	4.07429	0.221166	-1.97376	0.221166	-0.0889448	-1.37035	-0.127011	-0.458959	-0.316434	6.18894	-2.38272	1.9468	1.07937	0.134313	-0.0985097	-0.167012	-0.335939	0.666329	0.415348
-0.617055	0.707212	0.707212	0.0338556	0.0338556	0.707212	-0.439658	-2.409	1.42552	-1.24627	0.325275	0.237211	-4.13941	-0.872936	0.976108	4.96723	-2.58508	3.27412	0.360383	9.09108	-1.47684	0.736157	0.285096	-2.80858	-1.42501	0.0770593	-1.39531	-1.84511	6.34439	-0.176898	1.61514	1.9117	-0.116431	0.541266	-0.116431	0.0140137	-0.0798319	0.110789	-0.936363	6.19269	2.7974	-1.66796	3.29762	1.04648	1.24961	-0.289017	-1.1048	0.979594	1.23126	0.0249082
-1.01774	0.617906	0.617906	0.243475	0.243475	0.617906	0.149596	-3.03555	-1.53151	-0.104751	0.381324	-0.671076	-7.53845	-1.22949	2.04799	1.89714	-1.90031	3.90556	1.78531	3.41753	-2.04852	5.00101	0.112273	1.65892	-0.398488	0.730261	0.0677345	1.00706	3.37917	0.237522	0.356283	2.30624	-0.371134	-0.998795	-0.371134	-0.237221	-0.77112	0.906508	0.392629	1.05983	0.780795	-1.61002	-0.362164	0.77904	5.98047	-1.47768	-0.0937494	-0.0131918	-0.57276	-0.286785
-1.16999	-0.352684	-0.352684	-0.983662	-0.983662	-0.352684	-0.216791	-2.22227	-2.05132	-0.496731	1.33494	-0.248153	-1.37057	-1.42953	-0.442443	1.79503	0.0998816	6.11733	0.113184	5.13284	-3.85252	1.78905	-0.859543	0.9587	-1.44672	0.519219	-0.296264	-0.0687491	2.24421	-1.66632	-0.132911	2.97935	0.0411197	0.235428	0.0411197	0.292589	-0.660325	-0.123208	-0.0135124	-0.176256	3.25502	-0.548874	-1.11997	2.36132	0.156172	-0.0255262	-0.788578	-0.573363	-1.23999	0.756329
0.428623	0.108115	0.108115	-1.20087	-1.20087	0.108115	0.103104	-1.7461	-0.464129	-0.299222	0.688527	0.334608	-0.763528	0.730915	0.375475	-4.78286	1.13654	7.34099	-0.728604	-1.07252	-4.50329	1.8455	-0.696188	0.74401	-1.0796	0.698393	0.195237	-0.0152048	0.341316	-0.194379	2.18126	3.00434	-1.41202	0.987216	-1.41202	0.215203	-3.61774	0.956937	0.578047	-0.933448	1.73161	0.258479	-3.11734	1.55694	-0.852455	0.2478	-0.618752	-0.800613	-0.803074	0.563235
-1.83713	1.43338	1.43338	0.482426	0.482426	1.43338	-1.36566	-2.35134	-4.74914	0.0130528	0.483845	-2.15819	-5.72573	-0.748012	-0.30781	5.00927	-2.17057	7.11886	0.525756	0.311265	-4.24676	2.26344	-0.395224	-0.572313	-2.83657	0.526727	0.123863	-0.0161398	0.120136	-0.511316	-0.119546	2.71241	-2.67734	0.212277	-2.67734	0.786626	-1.94757	1.46755	0.260052	0.57209	5.37501	-0.334526	4.67671	0.757818	4.27523	-0.868192	-2.46441	-0.0268147	-0.798929	-0.838223
0.713433	1.93986	1.93986	-0.248966	-0.248966	1.93986	-0.383851	-0.787181	-0.256696	-0.291021	0.160171	-1.94908	-5.18302	-0.564562	0.769164	-0.880066	-0.890845	4.90395	0.608784	-0.295731	-7.17318	0.375764	0.716639	-0.0182525	0.148093	-0.242176	-0.521269	0.273701	1.20569	-0.844317	1.12025	1.49775	-0.246146	1.47981	-0.246146	0.258477	-1.94004	2.012	0.457056	0.686155	0.870542	-0.508443	-2.36692	0.830313	-0.105586	-0.94352	-0.407919	-0.0225327	-0.407072	0.3213
-1.2037	-0.0811453	-0.0811453	-0.59335	-0.59335	-0.0811453	0.0299914	-2.49245	0.357368	0.713101	-2.06536	-0.915513	-8.38514	0.569484	0.851698	2.84745	-1.61312	4.20961	1.7515	5.8628	-0.978161	1.26969	-0.376886	-0.00913007	-0.712121	1.12623	-0.284393	1.24439	1.33225	-3.49291	-1.0793	3.18252	0.661102	-1.51023	0.661102	0.959066	-0.118982	1.08348	-0.507056	2.18852	2.42737	0.530901	-0.336635	-0.205884	0.902013	-1.01022	-0.13165	-0.587446	2.02062	-0.129301
0.212881	1.15917	1.15917	-0.402743	-0.402743	1.15917	0.668371	-1.54979	0.299647	-0.624309	-0.590921	-0.384473	-2.70846	0.46195	0.0199494	-0.529782	-2.30741	7.35403	1.42283	0.495968	-0.887456	0.861425	-0.412231	-0.380914	-0.0910146	0.198771	-2.11517	0.154078	3.68757	-1.11639	0.0564913	2.34787	-1.22264	0.636593	-1.22264	0.733926	-0.568256	0.756893	0.124492	1.85839	1.11838	0.114981	0.346139	1.44773	-0.286083	0.191007	-0.426774	0.213384	-0.301412	-0.34583
-0.0302389	-0.110965	-0.110965	-0.802842	-0.802842	-0.110965	0.134899	-0.998306	0.388198	0.823223	-0.0110876	-1.73723	-6.8136	-0.978281	0.149814	-1.70464	-2.45764	5.52238	1.57542	0.306604	-1.67722	0.0164521	-0.213988	0.599283	-0.0803991	0.373886	0.148434	-0.826024	-0.746195	-0.969452	0.0689478	4.36563	-0.642603	-0.457018	-0.642603	0.874328	-3.24068	0.711302	0.0506911	2.46187	5.74272	-1.16218	0.891756	2.47482	0.109129	-1.12461	-0.612317	0.866752	1.18721	0.848248
-1.61169	1.61484	1.61484	-2.19385	-2.19385	1.61484	0.492026	-0.859132	-1.05772	0.403605	0.697564	-1.1442	-4.287	-1.95602	-1.08247	0.375826	-1.44817	7.57524	-0.439601	7.91462	-2.79007	0.486596	-1.41484	0.770268	-2.37603	1.03138	-0.958962	-0.674487	0.488659	-0.611237	-1.00561	4.5208	-1.83473	-0.514041	-1.83473	0.967344	-1.14836	1.5917	-0.291986	5.05409	4.27132	-0.831534	2.03389	5.94852	-1.76324	0.155065	-1.33484	-1.40025	0.241564	0.446242
-1.70169	0.230636	0.230636	-1.75151	-1.75151	0.230636	2.16295	-1.93599	-0.750264	0.129155	0.240188	-0.831001	-7.41083	0.316001	0.654826	0.407341	-0.605009	6.35557	1.06891	0.72995	-4.02204	2.47612	0.623282	-0.37992	0.661938	1.01436	-0.772499	-0.714296	2.33713	-1.06081	-0.790429	4.88777	2.08759	0.00237094	2.08759	-0.797169	-0.396542	0.554976	0.387333	-0.067226	0.380267	0.254811	-1.74401	1.47078	1.31305	1.05106	-0.882215	-1.24539	-0.114986	0.667736
-1.09618	-0.0474838	-0.0474838	-2.11978	-2.11978	-0.0474838	2.50011	-6.15935	-0.0209672	0.414466	0.800862	0.173778	-0.63487	-3.4805	-0.645559	-1.92776	0.339756	1.20894	0.616173	0.813284	1.30913	-0.303032	0.0332325	0.270171	-1.38295	0.794425	0.0953921	1.2382	2.32848	2.54189	1.30363	3.28708	-0.535386	-0.621587	-0.535386	1.30973	-0.78695	0.867681	0.668294	2.18136	1.75956	0.472089	-0.604473	2.38645	-0.833451	-0.258848	-0.121033	-2.2755	-2.10263	-0.323454
-1.86302	0.223423	0.223423	-0.504923	-0.504923	0.223423	5.33904	-2.40899	-1.20992	0.974201	0.893016	-1.58827	-1.69013	-0.942365	-0.345028	0.891486	-1.58233	7.16303	-0.717853	4.35767	-0.105526	1.01719	-0.237005	0.953478	-0.432329	0.27681	-1.5016	0.47185	0.120729	-2.7142	1.09554	8.34114	0.138827	-1.83652	0.138827	1.86146	-1.47409	0.623266	-0.274928	0.601342	3.17563	-0.527071	4.86865	1.31754	0.0651526	-0.135365	-1.39234	1.67531	0.63122	0.193691
-6.47028	-0.0842174	-0.0842174	-2.32493	-2.32493	-0.0842174	-0.243831	-1.01663	0.0539398	0.190189	-0.44521	-0.602538	-4.41602	-3.46681	-0.590271	-0.15137	-0.951353	6.22119	-0.849022	8.24784	-4.37117	-0.174126	-0.736907	-0.647654	-2.19864	1.1475	-1.77328	0.177317	3.28997	-0.731959	0.23498	5.53695	0.442508	-3.09945	0.442508	0.931654	-1.64698	2.41363	-0.12467	0.879936	1.60804	-0.243518	4.25567	4.06489	0.88901	-0.185917	-1.66785	-0.963557	-1.72309	-0.804131
-2.60271	0.560914	0.560914	-0.996386	-0.996386	0.560914	3.92875	-3.97661	-1.05597	-0.0668201	0.414475	-2.74277	-6.06077	-0.283578	-1.92311	-2.50534	-1.45924	2.36848	-1.42327	7.70768	-4.20076	0.47159	-0.240069	0.308496	-0.525622	0.672648	-0.95113	3.46207	0.949416	-0.490115	-0.634888	2.87102	-4.0433	-0.110965	-4.0433	0.29086	-1.92646	0.116628	0.563398	3.43127	1.04907	-0.421718	-0.00619787	1.67317	0.107817	0.253691	-0.312642	-0.244928	0.765181	1.29515
-0.0188993	1.01826	1.01826	-0.152313	-0.152313	1.01826	-0.333839	-0.37551	-1.61242	-0.780581	-0.244847	-2.04166	-3.78654	-1.80524	0.845848	1.31009	-1.73417	6.48599	-0.0297098	-0.152582	-7.13238	0.200357	-0.443891	-0.163724	-0.196603	0.766468	-0.34499	0.630415	1.2248	-1.29033	1.16919	3.22407	1.70465	-0.310785	1.70465	1.21111	-2.68784	2.72808	-0.144146	0.188265	5.57706	-0.0556522	0.0562893	3.95006	4.53535	0.473192	-0.0755806	-0.212602	-0.849556	1.17196
-0.177897	1.55027	1.55027	-1.37447	-1.37447	1.55027	-0.672218	-1.87917	0.975669	0.689892	0.502327	-0.205631	-4.29369	-0.165359	0.215188	-2.43111	-0.73996	4.58906	-0.257479	0.191415	-3.52392	3.4342	0.00225665	0.633842	0.00324623	0.315702	-0.915802	0.210371	0.247927	-0.322838	0.0512492	3.8047	0.338707	-0.332559	0.338707	0.488486	-2.36452	0.904111	0.775636	0.558433	2.59438	-0.20046	-1.8998	3.2019	0.3176	0.452817	-0.799835	-2.8898	1.32516	1.50106
-0.992957	3.62337	3.62337	1.36173	1.36173	3.62337	-0.108227	-0.000219173	-0.266447	-0.781227	0.209085	-0.444937	-2.35093	-1.40031	0.752365	1.6632	-1.40808	2.7178	0.30451	6.62025	-3.42346	0.427058	0.736671	-1.38505	-0.167733	0.51963	-0.11499	2.13783	2.98845	-1.50164	-0.434746	4.21213	-0.548377	0.903388	-0.548377	1.05841	-0.311371	0.0524457	0.430936	2.24687	1.50475	-0.285405	0.272042	0.707441	-0.656697	-0.640828	-1.07418	0.533354	1.8513	0.557136
-0.853706	0.765189	0.765189	-0.21486	-0.21486	0.765189	1.74502	-2.67039	-3.10221	-0.266536	0.228492	-1.23868	-4.96818	-0.599644	0.951234	-2.2147	-1.01057	1.60701	0.459984	0.400417	-3.78413	2.65171	0.152302	-0.428432	-0.515712	0.81703	-0.302722	2.653	2.17993	-3.35368	-1.01207	2.91508	0.245686	0.969537	0.245686	0.672069	-0.251194	1.15976	0.229731	1.50618	1.67819	-0.500541	10.8874	1.68502	0.27294	-0.754608	0.385235	-0.286109	-0.254359	0.055221
-0.976317	0.740418	0.740418	-0.699389	-0.699389	0.740418	-0.506227	-3.83128	-0.358817	1.12389	-0.0626626	-1.18408	-4.05648	0.35027	0.00900352	-2.22887	-2.82292	10.8111	-0.389031	1.50884	-7.6065	1.94837	-1.11409	-0.619117	-0.860494	0.0355517	-0.21537	1.07343	0.488161	-1.37881	-0.470546	6.65545	-2.39351	0.662371	-2.39351	0.415621	-2.00571	0.10342	0.245783	2.07651	1.23041	-0.286811	-1.4294	0.63821	-0.220321	0.0746183	-0.124018	-0.422115	0.490112	-0.213679
-0.848913	1.10029	1.10029	-0.177548	-0.177548	1.10029	2.7	-3.90095	-0.659893	0.269104	0.26274	-0.987662	-1.63054	-0.88217	0.405209	1.49356	-2.17199	1.87971	1.15932	8.49867	-2.45523	1.15928	-1.73033	-1.16876	-4.08638	-0.15361	-0.207645	-1.02051	1.37081	-2.29561	-0.239466	4.00108	-2.30098	0.230376	-2.30098	0.910519	-1.91613	-0.0325225	0.448009	0.666319	5.6848	-2.00675	-0.772153	1.05906	1.42936	-0.736725	-0.767945	1.65754	-1.05774	0.193525
-1.06565	1.14849	1.14849	-2.4234	-2.4234	1.14849	-0.417585	-0.487779	-1.45025	0.417477	-0.879762	-1.76861	-4.16436	-1.55603	-1.55752	-0.00203792	-1.81451	1.61939	0.516293	2.21534	-0.156435	-0.442113	-1.00531	0.253613	-0.217623	1.69069	-0.322594	0.808831	0.297932	-1.14194	0.0224722	3.67027	2.07312	-2.64535	2.07312	0.526678	-3.06275	0.790887	0.16085	1.45857	5.8558	0.602485	1.14692	0.85581	0.338477	-0.0944928	-1.48162	-0.533639	-0.47558	-0.0503441
-0.811378	0.156644	0.156644	-0.819295	-0.819295	0.156644	-0.384733	-1.28291	-2.39848	-0.475404	-1.74202	-3.02255	-7.79111	-0.322793	-0.6538	2.24651	-3.36654	5.88506	-0.081169	10.3748	-3.32149	0.566605	0.0895227	0.0943608	-1.83242	0.497065	-0.982293	0.0321791	0.723947	-1.90599	-0.762467	7.2305	-0.071577	-0.608242	-0.071577	2.6626	-1.89162	-0.128609	-0.228662	3.3555	1.54501	-1.5409	1.40326	1.7701	3.61718	-0.465825	-0.713929	0.408926	2.31997	0.321346
0.16109	3.4428	3.4428	-0.921233	-0.921233	3.4428	2.4105	-1.2761	-0.71102	0.740413	1.19707	-0.986492	-5.54197	0.492082	-0.851356	2.58115	-1.69151	5.14387	-0.398531	0.794933	-1.1904	-0.126651	-1.1612	-0.78589	-0.0575238	-0.142417	0.890005	0.204805	1.83033	-2.16935	-0.286253	3.18228	0.502845	-0.759497	0.502845	1.1475	-0.839341	1.78762	0.0519767	-0.889456	3.8127	0.882575	1.97381	1.23786	0.201054	-0.0957745	-0.874412	-2.13933	-0.232054	0.692948
-1.0152	1.91288	1.91288	-1.04579	-1.04579	1.91288	-0.324432	-1.62911	-0.310227	0.379225	0.640433	-1.05297	-7.92889	-0.164509	0.927018	2.9715	-0.979833	6.7113	-0.721704	3.38469	-2.36614	-0.0310693	-1.20219	0.345952	-0.596733	0.524359	0.220736	0.24871	1.7495	-2.40198	1.06128	3.94411	0.255812	1.35413	0.255812	1.19496	-1.29339	-0.473768	0.566313	0.685365	9.70361	-0.0481914	2.28387	3.0735	-1.07556	-0.439589	0.369842	-1.10107	-1.58956	1.85775
-2.34817	0.579817	0.579817	-0.456439	-0.456439	0.579817	-0.165162	-2.37149	0.0483215	-0.446979	0.146846	-1.48274	-0.680861	-0.577206	-1.00521	-0.126892	-3.03473	2.78461	-0.936726	6.38039	-6.56736	1.17808	-0.566501	-0.0102378	-0.787517	-0.0962325	-1.12984	1.22953	1.30753	-1.41398	0.0971405	6.29777	-0.110882	-0.379217	-0.110882	0.754329	-1.33713	-0.184822	-0.412049	1.43318	4.4324	-2.4772	0.452797	0.504899	0.318921	-0.382781	-1.07175	1.42599	6.76238	-0.84581
-0.891913	-0.47304	-0.47304	1.84083	1.84083	-0.47304	-1.31546	-1.01476	-0.148388	-1.2462	-0.449369	-0.122478	-4.68678	-0.221616	0.618759	-1.26617	-1.3332	10.4371	-0.498287	2.79803	-3.63103	0.121455	-1.66929	0.790033	-1.14234	0.61434	-0.140149	-1.20435	0.724322	-2.53451	0.0406243	4.4014	-3.54261	0.450076	-3.54261	0.725573	-1.05096	2.98153	-0.273808	3.98455	2.06717	-1.4835	-1.17946	4.01716	1.12198	-0.662292	-0.203394	-0.606999	5.25521	-0.0147966
-1.07516	2.76594	2.76594	-2.16394	-2.16394	2.76594	-0.448522	-2.93287	-0.709734	0.0281581	0.0490868	-0.553381	-5.32606	0.238382	-0.261706	0.170162	-1.40659	5.43854	-0.641709	7.05674	-2.59451	0.642578	-0.783155	0.624282	-0.850842	-0.396593	-0.313763	1.13009	1.31585	0.449933	-0.696466	7.00931	-0.0804442	-0.0438008	-0.0804442	-1.21143	-0.311309	-0.321184	1.32582	1.43039	0.406195	-0.428124	0.195281	1.42757	-1.47357	-1.96366	-0.968241	0.0152498	1.00352	0.101165
-0.819687	-0.154996	-0.154996	-1.73981	-1.73981	-0.154996	0.0904741	-2.80571	-1.12942	0.26113	1.69512	0.315764	-1.03462	-1.73886	-0.202542	-8.27335	1.08742	8.81958	0.476228	-2.28552	-2.33795	0.0880445	0.598529	-0.0162705	-0.628811	-0.419158	-0.769819	0.532917	1.52283	-0.153885	1.07325	2.66367	-0.932413	-1.03708	-0.932413	1.74435	-1.17399	1.00154	0.652248	2.9731	2.21599	0.0206607	-1.40044	2.16	-0.264414	-0.105498	-0.439475	-0.0834111	-1.40063	-0.386418
-0.627161	0.140488	0.140488	-1.10134	-1.10134	0.140488	3.0165	-3.28672	-0.462687	0.186386	-0.159117	-1.36369	-2.70404	-3.11744	0.163394	-4.41639	-0.0337001	5.26797	0.247952	-0.192357	-4.67055	0.50397	0.00142613	1.19193	0.69696	-0.273308	-0.817793	0.443573	0.960159	-0.68435	0.536636	1.88838	-0.0409508	0.0134134	-0.0409508	-0.42483	-5.26454	2.05623	0.337883	0.578118	1.96923	0.808479	-1.36463	1.27058	-0.105392	-0.137369	-0.519567	-0.971927	-0.48224	-0.408145
-2.54148	1.1407	1.1407	-0.66718	-0.66718	1.1407	1.48105	-2.77788	-0.6185	-1.4449	0.622959	-0.297916	-8.36208	-1.62248	-0.216896	0.0183896	-0.617655	4.76902	-0.181756	5.16461	-5.8136	2.48249	-0.818483	1.32803	-0.0476213	1.13705	-0.918673	0.495843	1.71471	-0.0224908	0.593727	3.42321	-0.564524	0.198917	-0.564524	1.63761	-2.15509	1.28987	0.382075	-0.546684	3.95655	-0.196515	-0.662179	0.241978	-0.129209	0.410137	-0.26002	-0.323513	-0.624566	-0.6369
-1.29543	1.05767	1.05767	-0.00237787	-0.00237787	1.05767	0.902592	-1.89101	-1.82013	-1.4666	0.962984	-0.635938	-12.421	-2.37122	-0.350788	0.688876	-1.47646	1.62971	1.11914	4.38538	-6.27923	2.10963	-0.229523	-0.689449	0.679488	0.352219	-0.0649196	0.302625	4.31334	-4.69887	-0.0612873	3.39274	0.037354	0.247296	0.037354	0.277322	-2.3889	0.465727	0.127543	0.0149993	3.21368	-0.975017	5.02199	2.48791	2.49785	0.52573	-0.934669	-0.432893	-0.18828	0.234023
-5.66137	0.364314	0.364314	-0.603782	-0.603782	0.364314	0.628047	-1.65775	-0.0955415	1.31682	0.899322	-1.86404	-2.05466	-0.376039	-0.276583	0.483111	-1.0235	12.8271	1.33369	1.29961	-5.2918	3.76661	-1.20647	0.76065	-2.55752	0.388217	-2.26875	0.0434588	2.74858	-2.55406	0.141819	4.1964	-0.0224318	2.73342	-0.0224318	3.0098	-2.70815	0.262797	-0.173802	5.45599	1.54206	0.45597	1.69833	1.27815	2.47202	0.572126	-0.569317	0.480387	1.25754	-0.343951
-0.237989	1.34053	1.34053	0.283068	0.283068	1.34053	0.205715	-1.41205	0.65401	1.0225	0.511002	-1.06964	-1.26375	0.141858	0.998656	5.97729	-2.08066	4.57344	-0.488093	5.41134	-0.551839	1.34317	-0.235227	0.0223112	-1.55066	-0.174272	-0.215961	-0.177428	0.816116	-2.06033	-0.567968	6.70966	-0.428685	-0.209712	-0.428685	0.89523	-1.80678	0.80253	-0.15635	0.00173364	8.55511	-1.44915	1.52209	0.260962	2.37138	1.18286	-1.09158	-1.07585	4.45049	-0.279346
0.222914	0.149542	0.149542	-0.864688	-0.864688	0.149542	1.121	-1.44754	-0.164293	0.308548	1.20825	-0.606593	-0.700953	-0.0843964	-0.40914	0.637947	-0.969303	6.01846	-1.68349	8.93233	-0.242296	2.53703	0.341815	-0.18712	-1.21248	0.735368	-0.673064	1.87498	0.384968	-0.714087	1.74682	5.70389	-0.12441	1.29118	-0.12441	0.462372	-0.687492	-0.018388	0.16699	1.79777	1.22063	-1.98491	3.13574	1.75368	1.8006	-1.15791	-0.944576	-0.353192	0.0180709	0.436431
-1.32213	-0.199036	-0.199036	0.202252	0.202252	-0.199036	0.388053	-2.2937	0.89726	-0.524214	0.0306304	-0.814463	-3.71931	-5.37154	-0.596422	3.81452	-2.56582	3.01836	-0.273446	4.14244	-0.0247893	1.24347	0.265265	0.597197	-0.162788	0.90418	1.55966	-0.0220799	0.83417	-1.62511	0.239892	5.94563	-0.739392	-2.02202	-0.739392	0.663068	-1.47756	0.863036	0.360553	1.268	0.881913	-0.576692	1.74227	1.97486	-0.742658	0.737512	-0.25838	1.39508	0.790679	1.44799
-2.11467	0.123119	0.123119	-2.95524	-2.95524	0.123119	1.99573	-1.54258	-1.26679	-0.0485623	0.634215	-1.0617	-1.04912	-2.50969	-1.33374	0.0184418	-1.28062	4.20344	0.152671	2.10828	-2.30661	0.28366	-1.19349	0.140314	-2.55691	0.42032	-3.17825	4.59783	1.89546	-0.239935	3.22669	13.6691	-0.642382	-0.435322	-0.642382	0.807415	0.792855	1.84625	0.165703	2.35095	3.83926	-0.412612	0.370438	3.10778	-0.427769	-0.135055	-0.538848	-0.749668	0.256935	0.538607
-1.10482	0.269147	0.269147	0.585175	0.585175	0.269147	-0.78503	-2.17428	-0.205588	-0.223829	-0.0805607	-2.5995	-6.55417	-0.258431	0.0279678	0.229622	-2.3143	7.24165	0.209177	2.73752	-3.32642	1.18256	0.488424	1.2061	-0.63834	0.0995493	0.335928	0.559051	0.653458	-0.348643	-0.600338	1.06604	-1.02663	-0.163538	-1.02663	-0.468685	0.0772702	0.77758	-0.0262614	4.48291	3.31112	-1.42521	0.485889	2.86868	0.128251	-0.400831	-1.8912	-0.331585	0.44178	2.00449
-1.98466	1.11327	1.11327	-0.29439	-0.29439	1.11327	0.943395	-2.21956	-2.39846	-0.0403265	0.0571297	-0.238366	-2.42243	0.12935	1.02324	-1.44167	-0.766218	2.42971	-1.26569	3.55436	-7.98663	3.06413	-0.208174	-0.474703	-0.64008	0.497039	-0.541508	0.103062	2.21062	-1.94208	-0.847695	3.59108	-1.80406	0.217634	-1.80406	1.0842	-0.252888	-0.0980621	0.121272	0.267222	0.929697	-0.278472	1.55716	2.08905	1.966	-0.637319	-0.0704151	-0.649384	-0.0376739	-0.28266
-0.228633	-0.0282891	-0.0282891	-1.4717	-1.4717	-0.0282891	2.99478	-4.01945	-2.94512	-0.633452	-0.730354	-0.171856	-1.68983	-4.30582	-2.37276	0.123682	-1.09946	7.11567	-0.161995	3.61018	-1.54128	0.358529	-0.472411	0.19914	-0.512794	1.52722	-0.829555	0.852307	0.455241	-0.0967094	0.483504	11.1437	-1.11621	-0.0482823	-1.11621	-0.129911	-0.0485319	-0.0882536	-0.278573	2.2146	4.03703	-1.26446	5.04521	0.974898	0.550188	0.74925	0.253112	0.127089	3.48297	2.68058
-0.616675	0.883273	0.883273	-0.77386	-0.77386	0.883273	1.76506	-2.41799	-3.65772	-0.0557974	-0.0450418	-1.59951	-6.50025	-0.414047	-0.0188997	0.848369	-1.19661	7.07562	-0.405228	6.40456	-4.53209	4.38439	0.0108735	0.139052	-0.788178	-0.826608	-0.293731	-1.17173	2.31551	-0.986967	0.511399	3.70939	-0.146369	2.12601	-0.146369	0.0016309	0.105599	0.293657	0.231218	0.623963	2.3017	-0.288428	1.1476	5.31287	0.275459	-0.201707	-0.628603	-0.09809	-0.369726	-0.21222
-1.06385	0.987801	0.987801	-1.09199	-1.09199	0.987801	0.00667905	-3.12428	-1.05097	-0.636117	-0.630382	-1.0344	-9.01114	-3.05657	-0.299864	4.71259	-1.01164	1.84197	-0.165862	8.25357	-3.94158	0.821422	-0.53687	0.104206	-0.573315	1.25266	-0.728694	0.568504	2.8388	-0.297976	-0.851516	2.7201	-4.34163	-0.686728	-4.34163	0.621486	-0.802162	1.57381	-0.652091	2.43393	1.17191	-0.578932	5.37911	1.17457	4.87047	-0.130975	-6.11046	0.801409	5.00885	-1.18955
-2.52672	2.60885	2.60885	-4.07202	-4.07202	2.60885	0.558894	-2.09115	-1.11941	0.435416	1.00363	-0.715022	-6.38851	-2.92256	0.423515	0.378399	0.0678229	5.70014	2.25976	2.22359	-4.18584	1.01221	-0.574654	-1.0316	-0.866647	1.74878	0.83429	3.92761	0.918855	-0.277812	-0.291651	3.81272	-0.455537	0.0686277	-0.455537	0.173892	-0.0260953	0.928265	-0.158486	-0.352793	1.92099	-0.920697	-0.789058	1.23932	-0.482554	-0.930888	-1.28818	-0.434138	-2.97619	0.681978
0.255601	1.19247	1.19247	-0.0971963	-0.0971963	1.19247	1.04322	-1.17985	0.163561	0.654966	0.137936	0.136251	-3.81554	-1.1877	1.12316	-0.584373	-0.482607	2.94007	-2.18833	2.15688	-2.55714	0.484804	-0.706335	-2.21763	-2.34814	-0.745877	-0.563763	1.09985	1.18485	-1.9533	0.313231	4.73892	0.230322	2.54087	0.230322	0.102941	-1.02054	0.250895	0.506876	-0.152479	0.917904	-0.598372	-0.701213	1.22247	1.86598	0.371382	-0.340803	-0.437055	-3.04537	0.622387
-0.796367	0.485041	0.485041	-0.644986	-0.644986	0.485041	0.165753	-0.441369	-0.883131	-0.829465	0.450505	-0.632228	-0.565227	-0.513312	0.0918163	-4.0382	-0.188085	3.68778	-1.89733	-1.15709	-2.0598	-0.269639	0.448525	0.82557	-0.596629	0.0643856	-1.15217	-0.477109	0.263225	-0.152849	0.166556	5.3338	-0.825243	-0.695627	-0.825243	0.648365	-2.26444	1.1701	-0.0300893	0.253654	1.45975	1.41473	-1.86647	2.42508	-0.44816	0.391262	-0.612058	-0.497314	-2.38677	0.522958
-0.634193	-0.162338	-0.162338	-2.24798	-2.24798	-0.162338	0.883893	-1.64337	-3.08937	0.747992	-1.02285	0.608782	-4.48073	0.645225	0.15351	-0.738044	-1.78576	5.93288	1.58837	1.23894	-2.1234	1.19784	0.0308447	0.378994	-0.561132	1.1485	-1.10056	0.0322096	2.163	-2.50175	-1.41533	0.567163	-1.17952	0.945656	-1.17952	0.40221	-4.56331	0.0837632	0.0081752	0.114249	3.51607	-0.214729	-1.83044	3.83115	0.811225	-0.457363	0.104937	-0.302237	-1.2731	0.846916
-1.54757	0.638192	0.638192	1.3147	1.3147	0.638192	-0.0744447	-5.81685	-0.0687526	1.48254	0.555793	-0.677331	-3.6836	-0.408205	0.985729	-0.750354	-1.30559	4.7723	-0.847255	1.0336	-5.00822	0.927391	-0.741193	-0.0920177	-0.0730207	0.740999	0.0974222	0.896794	0.535462	-0.868894	-0.537177	3.37649	0.573373	1.85691	0.573373	0.368214	-0.0246773	0.883716	1.17249	0.463706	1.70552	-0.276289	-0.327679	0.91185	0.175001	0.406675	-0.55833	-0.185527	-0.593483	-0.164541
-3.53073	0.898918	0.898918	-0.348983	-0.348983	0.898918	0.111477	-1.54125	-1.13356	-0.254133	1.37986	0.793793	-1.1208	-2.61675	0.152791	-1.4719	-0.482374	5.55716	-2.03922	0.526035	-1.85989	-0.463983	-1.607	-0.308782	0.00636933	0.159047	-0.126292	0.733266	1.40638	-0.0866282	0.123736	6.38696	-0.903176	0.275608	-0.903176	0.584452	-5.09853	1.29734	0.468989	0.794832	2.14871	2.17184	0.171716	1.06856	-0.746383	-0.627927	-1.02345	-0.00333077	-5.437	-0.41508
-0.568298	1.46239	1.46239	1.77654	1.77654	1.46239	-0.662516	-4.33882	-4.15642	0.750867	-0.396065	-1.54157	-7.43473	-1.47298	-0.0489358	6.50314	-5.59965	4.00388	-0.554106	10.3857	-0.0824243	0.813693	-1.76185	-0.717626	-1.51919	1.1208	-0.742392	1.2468	0.792439	-3.28973	-1.05177	3.21125	-0.893702	0.262488	-0.893702	0.138446	-2.95703	-1.5351	-1.65346	2.60319	1.65306	-3.27	5.29837	1.41078	0.0268075	-1.0608	-9.70049	-0.272698	7.24775	0.520253
-1.50206	0.484982	0.484982	-0.300486	-0.300486	0.484982	-0.975425	-2.78302	-4.19201	1.19594	-1.05705	-3.27176	-2.90499	-1.94382	0.243406	6.73757	-5.27102	2.10122	-0.370514	4.00757	0.434845	0.757757	-0.359943	-1.65003	-3.1381	0.933242	0.201156	2.9297	3.96976	-6.56972	-0.238994	5.10497	-0.0393425	0.945385	-0.0393425	-0.0295041	-2.0411	-0.294065	-0.889871	1.38599	1.36459	-2.40689	8.66028	2.83749	-0.455233	-0.270805	-4.47892	-0.337028	3.74277	0.204896
-1.08541	0.0451223	0.0451223	-0.777426	-0.777426	0.0451223	-0.870161	-2.74021	-4.73385	0.25033	-0.42093	-3.05114	-7.79303	-0.567567	0.255113	13.2084	-5.69945	6.12572	-0.350467	12.3364	-0.43262	0.778927	-0.123375	-0.878837	-3.30135	3.33277	0.260111	0.139396	2.68984	-2.68103	-3.30468	5.28198	-0.85999	-0.0200653	-0.85999	-0.356595	0.48511	-1.51769	-0.723939	3.29257	2.93653	-3.01916	7.70157	1.04097	0.0425751	-1.49387	-6.14238	-1.93499	2.61646	0.294189
-3.85618	0.164683	0.164683	-0.10503	-0.10503	0.164683	-2.12116	-3.28669	-1.73545	2.00821	-2.23623	-5.20896	-6.41031	1.33367	-0.199028	7.84716	-8.08324	1.20743	-1.58523	5.26717	1.08672	0.463312	-1.102	-2.03165	-4.18687	0.0864042	0.240622	2.97849	3.6899	-4.46404	-1.31051	8.04552	-0.089321	3.96173	-0.089321	0.165746	-1.1212	-1.73484	-0.240935	1.97709	2.52071	-2.45042	9.31046	2.03489	-0.710826	-1.71706	-1.80097	-0.105151	7.03722	1.05825
-0.676803	-0.0724153	-0.0724153	-1.10692	-1.10692	-0.0724153	-4.0409	-4.60554	-0.665048	0.121123	-0.652147	-3.773	-7.62213	-1.87337	0.11216	5.99247	-4.89949	5.46044	-0.314727	9.28845	1.81417	0.228594	-0.555925	-1.02841	-1.77958	0.78406	-1.29061	0.199708	0.467945	-3.59608	-1.79223	3.32252	-1.35262	-0.084618	-1.35262	-0.0944193	-0.70692	-2.04941	-0.627429	3.59006	0.806981	-1.27391	1.64585	0.928258	-0.0611396	-0.809399	-2.04394	-0.810591	7.37718	0.121413
-5.02043	0.0311872	0.0311872	-1.07734	-1.07734	0.0311872	-0.183508	-2.63935	-1.69901	0.600795	-0.758246	-6.53548	-4.81618	1.07443	-1.78457	12.3418	-6.15225	-0.326156	-0.975879	6.25598	3.15561	2.51765	-3.50274	-1.60439	-5.44144	0.513805	-2.22076	-0.37955	1.79323	-7.97601	-1.37413	5.7803	0.257066	1.34842	0.257066	-1.06826	-1.28785	-0.751092	-3.94383	3.85802	3.04561	-5.21458	2.30595	0.336775	0.958923	-1.29049	-5.85308	-0.799918	6.14492	0.0451476
-2.42122	-0.0619741	-0.0619741	-1.24726	-1.24726	-0.0619741	-0.293191	-2.37735	-2.29063	1.3417	-0.868667	-3.82134	-6.62503	-0.494186	-0.303315	11.4077	-3.30521	3.36603	-1.22321	12.1738	0.727169	1.89723	-0.491321	-2.53957	-7.21953	1.71115	-1.60256	0.258195	1.09906	-6.43711	-0.627556	6.6123	-0.633621	0.453309	-0.633621	-0.245148	-5.43687	-0.163776	-0.136912	2.35074	1.21662	-3.20114	9.32666	0.65443	0.0364757	-1.09034	-3.8633	0.399285	1.68598	0.807327
-2.8834	0.976327	0.976327	-1.41662	-1.41662	0.976327	-1.24898	-4.24284	-5.01947	0.972138	-0.110359	-4.51281	-3.74815	0.731456	-1.0205	14.66	-3.56978	1.64551	-0.297491	7.71686	1.54476	1.1816	-0.151455	-2.16678	-3.00089	2.96496	-0.374606	0.59011	4.09007	-5.86078	-0.612067	4.70317	-2.25179	2.42162	-2.25179	-0.0101884	-1.0151	-0.896936	-1.09125	4.00984	0.822907	-0.81408	5.91912	4.24278	1.28904	0.710234	-1.04424	0.357337	3.38187	0.644149
-0.243811	1.0773	1.0773	0.0188675	0.0188675	1.0773	-2.33	-4.37386	-0.126061	0.185136	-1.85933	-0.746202	-4.03451	-0.862015	0.953904	11.2185	-4.09188	7.422	-0.541547	2.95683	0.65001	4.00396	-0.307149	-1.06478	-3.66723	1.6214	0.965823	0.763671	0.550412	-8.38749	0.883468	3.66727	0.255779	-0.265607	0.255779	-0.527599	0.527898	-2.32004	-1.2583	1.53369	4.02731	-0.801974	0.430246	2.99769	4.23179	-1.13977	-3.37229	-0.694739	2.49598	0.943969
-1.39149	-0.712073	-0.712073	0.817291	0.817291	-0.712073	-1.62117	-1.3955	-2.51996	3.09702	-0.892951	-3.90367	-6.88409	-0.294838	-0.607609	8.48321	-1.91034	2.37555	-1.63786	7.76133	0.316054	1.1993	-1.09195	-2.55748	-3.34347	1.14214	0.101886	0.0948376	1.15171	-5.35657	-1.51438	2.03834	-0.735689	0.435883	-0.735689	0.189083	-1.09439	-2.63696	-1.0642	2.49975	2.78737	-2.80055	2.72531	-0.0526983	-0.282837	-1.05068	-2.55828	-1.27415	3.75003	0.449692
-2.03397	0.534618	0.534618	-0.657389	-0.657389	0.534618	-0.702441	-3.0682	-4.86944	2.07572	-0.405599	-1.83439	-1.32905	-1.16147	0.209126	11.3571	-4.48741	4.73937	-0.429049	4.94246	-4.99423	0.561337	-0.38035	-0.343736	-0.597517	1.46652	-0.644862	0.506491	1.97093	-0.964581	-0.235933	2.5721	-0.1383	0.463811	-0.1383	-1.00868	-0.478847	-1.34674	-0.799179	2.02876	1.97156	-1.95115	5.89639	1.25129	1.1178	-0.921995	-1.19779	-0.283384	-0.375828	1.4708
-2.47822	0.472011	0.472011	-0.907942	-0.907942	0.472011	-0.830863	-4.37055	-3.2287	-0.747235	-1.55007	-6.20501	-1.81645	0.500117	-0.31207	16.4539	-7.53431	1.02961	0.0379118	5.06297	-1.01927	1.87495	-1.20784	-1.0098	-0.972765	0.224613	-0.720745	0.16734	0.640046	-8.36508	-1.64874	5.4765	-1.3778	0.849932	-1.3778	-0.0895459	-0.532128	-1.64439	-1.33639	3.72952	2.39779	-1.90877	8.68402	0.757984	0.32669	-1.24268	-4.29385	-0.586423	3.12987	1.8516
-0.422817	-0.396657	-0.396657	-0.392117	-0.392117	-0.396657	-0.722907	-0.843377	-1.66429	-0.420802	-1.15929	-1.92192	-4.85868	-0.00271972	-1.50069	12.9827	-2.2996	1.3749	-0.592269	7.9825	3.34542	0.483484	-0.634278	-0.148981	-2.94112	0.0288646	-0.213904	-1.10943	4.87111	-2.38533	-0.434044	4.98854	-0.743107	0.741962	-0.743107	0.525303	-0.0603426	-1.17481	-0.54242	2.50832	2.65537	-1.88827	1.34581	1.16739	0.377546	-0.572883	-1.53717	0.078237	5.695	0.220826
-2.37499	2.51278	2.51278	-1.56861	-1.56861	2.51278	-1.99846	-1.48864	-6.3413	0.346127	-0.659763	-5.89747	-3.3195	-1.31829	-1.18098	17.9915	-4.17686	0.540049	-0.158841	9.48565	4.67988	1.15443	-1.86739	-1.29693	-6.05	0.734056	-0.923179	0.716283	2.9207	-5.00436	-1.96167	1.07392	-4.72991	0.0186681	-4.72991	-0.133072	-0.20745	-1.63407	-1.73157	1.64748	1.37048	-2.75053	3.77686	0.77247	0.253675	-1.10076	-4.62874	-1.70378	7.22464	0.375953
-3.1539	0.281578	0.281578	-1.41134	-1.41134	0.281578	0.307581	-2.06174	0.0923262	0.251471	-0.676612	-3.05694	-2.97824	0.10658	-0.618674	8.65538	-6.94367	0.874444	-0.571701	9.08373	0.000115403	1.44503	-1.17686	-1.63332	-8.12722	0.713582	-0.761569	1.20834	2.92858	-3.81688	-2.11293	8.17011	-0.467231	1.53534	-0.467231	-0.0678995	-0.590676	-1.56726	-1.19408	1.98991	2.27514	-1.56439	1.1846	0.722629	1.14579	-0.249854	-3.06681	-0.667046	8.07261	0.24326
-1.46757	0.4322	0.4322	0.273867	0.273867	0.4322	-0.74699	-1.93665	-2.55194	-0.0192171	-0.433967	-4.68211	-9.91292	-1.55187	-1.77605	9.02853	-5.73237	0.856685	-0.32825	6.09704	-4.34418	0.165274	-0.810623	-0.597213	-2.13404	0.848694	-1.82221	1.08833	0.920802	-1.53836	-0.0890446	3.1159	-0.150072	0.473134	-0.150072	-0.453181	-0.00836953	-2.25132	-0.145367	2.94192	10.7784	-2.03581	6.48854	1.87611	1.28359	-1.45199	-3.07159	-0.0741056	0.162169	0.481237
-2.45489	-0.256837	-0.256837	-0.313131	-0.313131	-0.256837	-0.745488	-2.8633	-1.06762	1.87069	-1.19437	-4.45252	-2.57329	0.0841861	-1.83467	8.44381	-3.03209	1.66586	-2.78849	8.67621	-1.32035	2.04664	-2.91952	-0.226491	-2.92134	3.76946	-0.834388	-0.358918	1.31427	-2.79086	-0.504335	4.16482	0.0484997	1.33622	0.0484997	0.910503	-1.36045	-0.0881588	-1.54455	3.59633	0.950618	-6.05028	2.91864	2.00245	-0.0226723	-1.25665	-5.03735	0.136338	5.64111	0.869655
-0.888817	-0.0159781	-0.0159781	0.429501	0.429501	-0.0159781	-0.995459	-6.26792	-1.66358	-0.556375	-2.08411	-4.204	-1.4902	-0.20553	2.50035	6.32424	-3.1017	2.3604	-0.171046	8.56994	1.05566	1.31984	-0.0173638	-0.804325	-1.37197	0.301625	-0.177899	-1.48551	4.15463	-2.11331	-0.606561	3.39953	-3.17916	0.361068	-3.17916	-0.270431	1.06818	-0.658484	-0.660255	0.946925	1.87877	-2.05527	4.37024	-0.189279	0.819948	-0.00559138	-0.683015	-2.45256	7.07297	0.22121
-6.08313	0.757861	0.757861	-1.12205	-1.12205	0.757861	-1.41317	-5.54556	-0.583425	1.81415	-0.577102	-6.36096	-4.57618	0.0622721	-0.754419	13.5722	-8.83949	2.92709	-2.96569	15.3106	4.61483	1.24667	-2.80534	-1.57747	-6.82061	1.43955	-1.01702	3.47212	2.61831	-8.08859	-3.33567	4.39782	0.365086	0.307239	0.365086	-0.565299	-1.39906	-3.02833	-1.68793	2.62864	2.74221	-3.22781	10.2075	0.784362	-0.472635	-0.107438	-3.14579	-1.47791	3.18358	-0.56904
-7.76826	-0.181581	-0.181581	-2.99771	-2.99771	-0.181581	-1.74078	-3.54047	-4.14216	3.62339	-1.01257	-5.67295	-11.8278	-0.432731	-0.429968	21.1739	-8.68376	1.09144	-1.25112	19.2515	3.73455	3.58042	-2.21386	-0.715157	-7.21769	3.95875	-1.26752	4.28324	3.71769	-7.97838	-2.35682	7.86534	-1.038	3.17553	-1.038	-0.752339	-2.68316	-1.01864	-5.08319	4.5697	1.36635	-3.52621	9.38581	-0.0156502	-0.420944	-0.849823	-6.15257	-0.691055	6.96171	0.0961356
-1.60049	0.399406	0.399406	-0.899507	-0.899507	0.399406	-0.55284	-3.23335	-1.92319	-0.0770516	0.0243371	-2.38589	-3.79022	-0.145208	-0.546769	16.5698	-4.52766	3.13608	-0.450701	10.8879	-0.212154	1.99471	-1.79504	-1.17657	-5.09085	-1.03394	-0.810329	-0.35534	1.52589	-2.44462	-2.20237	4.25696	-0.0841713	0.719317	-0.0841713	0.267483	-1.40683	-1.50397	-0.900934	1.57012	1.0119	-1.42525	4.60641	0.305304	1.22792	-0.214029	-6.67215	-0.0896613	6.79515	0.973072
-4.47597	0.21512	0.21512	-0.73079	-0.73079	0.21512	-0.452733	-2.08043	-6.8008	0.25218	-1.7874	-3.27316	-5.23937	-0.0523249	-1.16381	11.2343	-6.90015	2.65246	-0.791272	8.56811	-0.022637	1.21781	-3.50104	-0.131852	-3.25046	1.78106	-0.805776	1.85773	1.57554	-8.87223	-1.75074	5.44542	-1.61692	2.63023	-1.61692	-0.364259	-2.98718	-0.427451	-1.13209	1.96924	4.88197	-2.39567	11.2485	3.13427	1.56851	-0.578693	-7.6215	0.698572	1.33637	-1.02805
-3.73306	1.09692	1.09692	0.551521	0.551521	1.09692	-0.478188	-1.7057	-5.09982	-0.0420441	-1.01321	-2.83936	-6.01284	-0.138065	1.03734	11.9642	-5.07962	2.33333	-0.254618	7.78012	2.07437	3.33669	-0.899775	-1.2625	-2.48951	1.67986	-0.185287	0.848712	0.783784	-1.4687	-0.940934	4.34035	0.527822	-0.0977173	0.527822	1.04497	-0.812311	0.526246	-1.53746	5.19139	3.49881	-1.68477	1.43838	1.97129	0.756086	-0.456867	-2.68008	-0.0862352	3.52482	0.543485
-2.80204	0.73228	0.73228	0.335037	0.335037	0.73228	-1.37918	-2.49624	-1.99587	-0.126058	-0.410365	-5.68278	-7.7782	-0.8438	-1.24195	13.889	-10.5961	0.172341	-0.492572	10.3789	1.44341	0.821817	-1.16161	-1.02817	-2.2181	1.76047	-0.499197	-0.547825	1.48256	-3.6402	-2.30408	5.3402	0.318782	-0.413609	0.318782	-0.210302	0.424946	-1.58269	-0.883814	2.66233	3.10165	-4.44413	3.53739	1.40662	0.2909	-1.22087	-3.97033	-0.444453	8.91866	3.31063
-1.14459	1.11144	1.11144	-0.732874	-0.732874	1.11144	-1.48079	-3.38047	-3.00547	-0.172484	0.00512535	-1.64724	-4.50423	-1.35391	0.126	12.2729	-0.535589	2.81702	-2.67485	5.30624	-6.50611	0.299366	0.148799	-0.965208	-1.90397	0.772718	-0.582594	-0.870419	3.51892	-2.86544	-0.489492	2.19089	-0.780232	0.233871	-0.780232	-1.53875	-2.70328	-1.12949	-0.240082	2.37689	4.24366	-3.63878	-0.887816	0.601818	0.311823	-1.77562	-5.15439	0.0858393	1.99468	0.677721
-0.763206	0.481443	0.481443	2.06632	2.06632	0.481443	-2.55478	-3.73354	-2.28871	-0.672793	-0.976436	-4.20211	-3.57608	3.82065	-0.764093	7.47946	-4.22385	3.53235	-1.06215	6.26307	-0.734007	5.4498	-1.708	-1.54778	-1.31632	-0.250699	1.00183	-0.408789	0.749757	-3.84728	-1.55675	2.7722	-1.52904	1.10551	-1.52904	0.659666	-1.06887	-0.273256	-0.181029	2.26156	2.46871	-0.630767	2.41793	0.604409	0.413342	-0.43777	-5.23455	-0.281745	1.08188	0.0546999
-1.04253	-1.63768	-1.63768	-0.673355	-0.673355	-1.63768	-0.475479	-3.94573	-1.97472	2.25494	0.0350308	-2.37746	-1.5633	-0.697512	-1.57501	6.50216	-3.62987	1.21586	-1.81602	7.14257	0.0949801	1.35964	-0.293665	-1.72872	-1.97203	1.51075	-0.192601	4.61382	3.17814	-1.99866	-0.80853	3.62091	-1.08228	2.38756	-1.08228	-1.77857	-1.2346	-0.170322	-0.35912	4.05782	0.677614	-1.10236	3.24547	0.400951	-0.89114	-2.88756	-2.89205	-0.160123	3.01692	-0.0886201
-4.11079	0.810159	0.810159	-0.165742	-0.165742	0.810159	-1.07157	-3.37343	-3.42022	0.353014	-1.78829	-4.35393	-5.07662	-1.52553	-0.670715	12.1893	-1.95196	4.50127	-2.80986	14.747	0.435576	0.901688	-1.28937	-0.90025	-4.50089	1.29755	-0.303764	-0.0663103	2.14011	-1.52224	-1.43268	1.85478	-4.70457	0.00353674	-4.70457	-0.563878	-2.22417	-0.212319	-2.70702	2.47422	7.34349	-2.23125	6.1996	2.04243	1.13714	-0.328081	-1.68447	-0.683415	3.06196	0.221105
-7.08403	-0.379661	-0.379661	-0.339057	-0.339057	-0.379661	-1.31852	-6.03184	-0.950963	2.80244	-1.03693	-7.31731	-4.47196	-0.100579	-1.11893	16.8875	-9.98657	1.13418	-2.02768	14.3289	1.61069	2.4166	-2.14776	-1.42562	-5.67088	2.07641	-4.68408	0.754536	2.81275	-11.4512	-3.67281	7.19064	-0.398022	-0.312375	-0.398022	-0.0749562	-2.56782	-2.7932	-5.64992	4.36344	2.95515	-1.4041	6.9902	0.23942	0.0565329	-1.20133	-2.54821	1.87912	3.12106	1.08498
-2.61661	0.0849581	0.0849581	-1.21159	-1.21159	0.0849581	-1.87526	-1.05927	-0.345158	0.464469	-0.698277	-2.19337	-4.00339	-0.286017	-0.419318	16.5288	-3.57878	0.859468	-0.588622	16.2114	0.517058	6.70754	-0.407367	-1.69976	-4.99015	2.25905	-0.327049	1.24507	1.43412	-2.77748	-0.361818	7.18844	-0.318639	-0.211232	-0.318639	-0.338539	-2.83449	-1.60157	-1.72525	1.65554	0.937002	-0.143845	3.46415	0.410247	0.39812	-0.327135	-4.41637	0.339676	8.8687	-0.295015
-5.1941	0.358266	0.358266	-1.34824	-1.34824	0.358266	-0.803965	-2.74109	-4.58518	0.467865	-1.93276	-2.92798	-8.91057	-0.221384	-1.13379	18.6746	-4.23516	0.389305	-1.74315	11.5325	2.32652	1.00881	-3.33125	-4.54969	-4.64174	0.318948	-1.41385	0.000690325	3.34992	-5.01592	-2.70243	7.18063	-0.583497	3.13898	-0.583497	-0.962335	-2.69737	-1.10887	-0.992189	4.15255	3.40239	-5.83806	6.56429	1.24527	-0.607394	-0.752562	-5.82684	0.0427167	3.8174	0.501082
-1.80847	1.98844	1.98844	-0.572369	-0.572369	1.98844	-0.619739	-1.56458	-7.67972	2.62339	-1.74208	-6.46375	-6.16906	-0.611237	-0.0519279	21.1941	-7.88326	1.23755	-2.18423	16.2507	6.41682	0.906826	-1.34749	-1.55411	-3.21102	0.935206	-1.41398	-0.107137	3.84876	-5.10534	-1.17684	8.10497	0.00387173	1.06542	0.00387173	-1.64347	-0.244732	-3.24119	-1.14781	3.05538	2.1469	-5.66002	9.4062	0.781958	0.548056	-0.0652064	-7.6474	-0.5734	9.13664	1.633
-0.480734	0.292216	0.292216	-0.813603	-0.813603	0.292216	-1.1133	-3.2598	-0.531079	1.31643	0.176109	-6.89105	-2.76032	0.317207	-0.968729	6.44394	-4.01673	3.14869	-1.43684	8.61173	-1.06219	5.50766	-1.40808	-2.13609	-3.85148	-0.264321	-0.984066	0.284274	0.404142	-6.07647	-0.113236	3.8084	-1.03827	0.351125	-1.03827	0.371891	-1.07519	-1.74936	-0.0592564	1.74212	0.757055	-2.06926	4.8308	0.771763	-0.0313994	-0.149595	-2.56823	-0.553416	2.11588	0.243856
-1.23281	0.41139	0.41139	0.71132	0.71132	0.41139	-0.702131	-1.51525	-4.23932	-0.268224	-0.692653	-5.81624	-3.08285	-0.711559	0.934729	10.8621	-1.40141	5.02507	-1.34233	2.76508	-2.07383	2.10193	-0.830493	-0.290312	-1.77208	0.803286	0.663763	-0.105462	1.74921	-6.45603	-0.391632	5.2495	0.00688468	3.28521	0.00688468	-0.210342	0.231199	-0.860024	-0.436882	3.6324	2.39065	-6.48037	0.856267	1.8195	1.14956	-0.0635196	-1.92345	0.269445	1.77344	0.438944
-0.174859	0.207627	0.207627	-0.534658	-0.534658	0.207627	-1.35346	-3.11419	-6.03505	-0.0724921	-0.685522	-3.53189	-1.50158	0.0982505	-1.2352	3.49379	-4.8643	1.65139	-1.25352	8.7039	-3.10449	5.37863	-2.25426	-1.05061	-2.21012	0.0300599	-0.344247	-0.182327	1.82507	-3.8578	-0.657579	7.87201	-1.46694	0.398896	-1.46694	-0.259577	-2.65113	-0.629078	-0.449558	1.73502	3.68314	-3.91067	4.74008	2.83096	0.483942	-3.0301	-6.86224	2.54324	2.34964	0.77858
-0.928127	-0.343374	-0.343374	-0.184391	-0.184391	-0.343374	-0.552634	-2.30659	-0.390453	0.594603	-0.442591	-1.90904	-4.40871	-1.75152	0.148597	4.94766	-2.36397	1.14114	-0.0184449	6.07747	-1.32271	4.00033	-0.373106	-1.4281	-0.944496	2.11112	-0.378448	-0.802495	1.56932	-1.50693	-1.74638	1.69486	-3.02894	0.416211	-3.02894	-0.36654	-2.03074	0.0200264	-0.172531	2.44258	3.42551	-4.17398	8.81068	0.620309	0.354206	-0.38597	-2.90032	-0.859018	3.11965	-0.122729
-1.74306	0.147428	0.147428	-0.117187	-0.117187	0.147428	-0.730149	-5.04229	-3.4582	0.0102653	-1.12672	-1.01857	-9.27557	-0.861576	-0.453742	20.766	-6.20472	1.18314	-0.85585	5.70479	1.44553	0.233817	-0.195427	-0.90184	-0.243377	1.0685	-0.0970033	0.200289	2.1809	-4.54313	-1.94282	3.47081	-1.84876	-0.117005	-1.84876	0.032674	-0.0735302	-1.79826	-0.122056	2.47975	2.20222	-0.821113	4.04621	0.719572	0.297018	-0.79022	-2.59335	-1.32007	1.02494	0.598133
-3.30486	-0.221983	-0.221983	-1.11393	-1.11393	-0.221983	0.551841	-1.85398	-5.57516	0.973161	-1.07827	-7.5312	-6.51917	-2.09916	-2.30972	20.1643	-12.8512	2.06494	-2.28568	15.9884	1.73457	1.58945	-1.08977	-3.12512	-6.54751	1.85413	-1.66221	4.39195	3.56195	-7.38002	-1.18681	5.23441	-1.3145	1.70797	-1.3145	-0.223604	-2.67099	-2.39037	-1.92153	2.02796	2.45865	-0.30972	8.06673	1.62176	-0.0406076	-0.789567	-6.45729	-1.61091	3.77573	-0.131844
-7.42556	0.565077	0.565077	-0.493552	-0.493552	0.565077	-1.46362	-3.96235	-4.00726	-1.32167	-1.50428	-1.8394	-3.56268	-0.85587	-0.614953	16.3809	-6.86106	0.907473	-0.824169	9.65072	4.61658	2.61009	-1.49586	-0.674097	-6.39639	0.228476	-1.11323	2.52887	2.54087	-7.41308	-0.747146	2.54684	0.4354	1.43158	0.4354	-1.4689	0.270627	-1.25855	-1.18017	2.1675	3.13041	-1.19645	4.84429	0.676094	0.13829	-0.490227	-1.90541	-0.00537523	4.16368	1.43716
-1.44542	2.47687	2.47687	0.987305	0.987305	2.47687	-1.40916	-2.05515	-4.44741	-0.387836	-1.14699	-5.64779	-1.63399	-0.163153	-0.257427	4.65557	-1.90366	2.71444	-0.779139	7.816	-0.685004	2.94574	-0.974252	-0.408589	-2.44525	-0.341586	-0.764384	-1.27033	1.66654	-2.40272	-2.62971	4.96776	-0.461123	0.905357	-0.461123	0.51306	-1.03737	0.088382	-0.882234	4.18667	2.48092	-2.13237	0.696995	1.09447	0.0392318	-2.042	-4.24611	-0.584841	2.63925	3.19796
-2.34167	0.215336	0.215336	-0.765737	-0.765737	0.215336	-2.98236	-1.1023	-3.06637	1.47188	-1.95018	-2.61285	-9.32689	0.133992	-0.478931	12.676	-4.96752	1.07015	0.102594	8.85663	1.88174	0.935409	-0.498172	-0.474207	-3.76959	1.42352	0.103754	2.2204	2.82884	-4.59266	-0.706899	4.25628	-1.18584	-0.315203	-1.18584	-0.54427	-2.47451	-2.27636	-4.05578	1.62441	3.25155	-2.97449	2.20839	2.00932	-0.0478191	-0.789484	-4.31063	0.862687	3.00081	2.21315
-0.920413	0.547649	0.547649	-1.91989	-1.91989	0.547649	-1.37602	-2.21919	-2.96986	0.0572046	-1.17325	-3.24887	-7.24262	-2.66204	-1.85903	8.51505	-3.31178	2.69311	-1.7799	11.699	0.340915	1.46265	-1.98524	-1.77109	-1.2387	1.96637	-0.375858	-0.712271	7.20134	-6.86507	-0.279468	4.68497	-0.679181	0.319042	-0.679181	-0.301466	-2.37357	-1.55695	-0.416363	3.51731	3.09721	-1.4392	3.74748	1.24324	-0.350136	-0.856453	-3.61054	-0.0642914	3.54818	0.449969
-1.65295	0.312407	0.312407	-0.734874	-0.734874	0.312407	-3.83724	-0.657019	-2.72843	-0.173226	-1.36445	-1.53012	-1.35715	-0.248973	-1.85306	4.97767	-3.44051	5.72708	-0.504962	6.02408	-0.763809	2.5711	-1.12439	-0.0425048	-0.542249	0.142191	-0.863046	0.451169	0.995392	-3.08129	0.0180658	2.10233	-1.75236	1.20081	-1.75236	-0.0382171	-1.13175	-0.62293	-0.114079	4.89007	2.30091	-3.03135	0.541866	1.77457	-0.534795	-0.876252	-4.79583	-1.35192	2.60572	0.459865
-1.30008	0.140373	0.140373	0.357666	0.357666	0.140373	-0.824178	-2.74044	-0.8852	-0.293485	-1.82195	-3.81709	-2.61233	-0.0825953	-0.73051	7.1673	-2.96832	0.541696	0.299443	12.1078	1.4173	1.165	-0.437837	-1.29529	-1.44833	0.405958	-0.707397	-0.865592	1.12981	-8.23049	-0.867589	4.39873	-0.491308	3.23279	-0.491308	-0.518477	-1.23701	-1.578	-1.30943	1.85274	2.18774	-1.25083	6.19144	1.38275	-1.09398	-1.16375	-5.08257	0.312357	2.2475	-0.0248598
-0.400653	0.976481	0.976481	-1.30827	-1.30827	0.976481	-1.44894	-2.01059	-1.81189	-0.213045	-1.34842	-2.36683	-4.9838	-2.96484	0.0491676	9.15958	-1.51269	3.74004	-1.10991	5.33027	-1.93202	1.52705	-0.358401	-0.705773	-2.59087	1.04349	0.260534	-1.55021	1.72901	-2.38345	-1.91435	0.358211	1.07403	-0.300483	1.07403	0.367145	-1.07042	-1.35541	-0.797267	2.49108	3.04572	0.0716015	0.771558	0.429416	0.611682	-0.0634943	-2.18869	-0.443176	1.62189	0.168965
-0.248197	0.117745	0.117745	0.714278	0.714278	0.117745	-0.792945	-1.23289	-2.42738	-1.30746	-0.838685	-2.82237	-1.26487	-0.791973	0.677032	6.05299	-2.74506	0.504828	-1.09573	7.99043	-2.82134	1.11591	-0.807653	-0.0425692	-0.338158	1.06733	-0.854814	-0.628127	1.94578	-5.57952	-1.8264	4.9675	-0.104484	1.14831	-0.104484	-0.424935	0.194009	-0.753725	-0.634618	5.63797	1.31327	-1.52922	11.3296	0.569773	0.275574	-0.464334	-2.97178	-0.446674	5.21977	-0.082145
-1.67525	2.53847	2.53847	-0.853043	-0.853043	2.53847	-0.759849	-1.73149	-4.18739	0.581962	-0.815808	-7.35985	-4.87609	-2.39651	-0.578287	9.9861	-4.16238	0.00710231	-0.644175	7.60839	2.52533	1.97749	-0.962493	-0.0819772	-1.68358	0.577616	-0.117306	-0.018034	5.39877	-8.0115	-1.05044	9.52068	-1.50513	0.291889	-1.50513	0.143066	-2.24392	-1.90732	-0.467055	2.76222	1.38013	-4.11372	4.43495	0.819013	0.946263	-0.308439	-2.99969	0.844476	1.19757	0.202059
-1.86226	0.534423	0.534423	-0.762097	-0.762097	0.534423	-0.998654	-3.80191	-3.35565	0.49344	-2.60997	-3.57944	-4.3534	0.256173	-0.665772	6.25626	-1.11178	4.73193	-0.84039	3.13859	-0.00760409	-0.410657	-0.669849	-1.64105	-2.32583	-0.0457743	-0.495996	0.0965591	1.39012	-1.89332	0.870496	5.19049	0.00882717	0.811573	0.00882717	0.890329	-0.154643	-0.783681	-0.474949	3.11355	1.80923	-2.13309	0.109819	0.373948	-0.406725	-1.32241	-2.24302	-0.720087	8.80931	1.33151
0.00515658	0.59375	0.59375	0.709359	0.709359	0.59375	-0.929738	-3.07728	-0.426777	0.518094	-0.896017	-2.70607	-1.76289	1.30037	0.122994	16.1328	-7.06952	6.83952	-1.34153	12.2076	-0.116946	2.53443	-0.12768	-0.610192	-2.06055	0.515462	-0.636906	-0.190081	1.51482	-4.8824	0.0290231	9.29557	-0.243686	1.74469	-0.243686	0.374663	-0.387062	-0.0258198	-2.78731	3.2721	0.733239	-1.73571	3.53747	3.62168	1.99738	0.140469	-3.42828	-0.302183	6.38191	1.06023
-0.247876	1.0245	1.0245	0.181595	0.181595	1.0245	-1.82012	0.107783	-0.711633	-0.404034	-0.732821	-3.27769	-2.97035	-0.0882221	0.934357	14.6769	-2.94357	0.728163	-0.0744444	6.14301	-0.0443306	3.72926	-0.679726	-1.5909	-3.1568	0.958414	-0.0482425	0.179171	4.68835	-2.84106	0.0606845	1.95691	-1.51092	0.488067	-1.51092	-0.671604	-0.662534	-1.3004	-0.337161	4.44898	2.69832	-2.5357	3.61178	0.0926748	0.00031735	-0.193422	-2.12707	0.577176	1.4152	0.275041
-3.06325	1.27319	1.27319	-1.52067	-1.52067	1.27319	-2.96289	-0.750156	-9.52778	0.738659	0.165053	-1.50159	-1.11167	-2.32504	-0.564427	8.90536	-0.888084	0.205379	0.274011	3.35673	0.518585	1.99421	-0.633609	-0.779702	-2.27763	0.192818	-0.536999	-2.1909	2.32897	-5.18334	-0.423937	1.14715	0.322495	1.73862	0.322495	0.0519677	-3.05551	-0.705447	-1.27231	3.31974	1.93872	-1.8779	8.5757	1.00772	-0.3816	0.222771	-4.29211	0.0908147	2.68879	-0.195145
0.364918	1.21438	1.21438	0.383609	0.383609	1.21438	-0.628243	-2.55715	-0.817926	1.14812	-0.153799	-1.75563	-6.62172	0.200074	0.126467	6.90635	-1.56247	5.08954	-0.314967	1.96586	-5.66048	-0.542533	0.0353763	-0.335478	-1.37694	0.600427	0.896399	-0.441586	0.938221	-2.16964	0.445564	1.4672	-1.21443	0.277293	-1.21443	-1.33558	-0.695834	-1.50539	-0.542356	4.63233	2.21599	-0.355436	-0.486215	3.09822	4.51897	-0.892336	-1.70996	-0.030514	-0.0433743	-0.262593
-1.46166	0.314998	0.314998	-1.09232	-1.09232	0.314998	0.0779904	-2.20495	-1.35547	0.240048	-0.194314	-2.03044	-4.31815	0.882389	-2.14914	8.20604	-6.96871	3.03642	-0.836217	10.37	3.27897	-0.112923	-0.784481	-1.58285	-1.55843	1.0937	-0.674038	0.227962	5.16586	-3.67465	-1.43786	3.98847	-0.119739	0.872164	-0.119739	-0.681906	0.00221988	0.0197444	-1.56396	0.114977	2.58516	-2.92523	5.19712	1.83077	-1.5907	-0.438927	-2.61561	-1.39178	0.408091	1.7258
-0.835418	-0.146958	-0.146958	-1.50751	-1.50751	-0.146958	-2.27695	-2.00874	-1.03079	1.39503	-0.921202	-2.6876	-2.21463	-3.05661	-0.727467	11.8272	-5.63059	0.259897	-1.46144	9.12889	-0.624051	1.4313	-1.71267	-0.256091	-1.68134	0.716765	-0.23077	-0.595037	3.7163	-1.90698	0.595794	3.24328	-2.23588	0.330019	-2.23588	0.181079	-1.3077	-0.157966	-0.894845	2.23621	1.12087	-1.06728	7.70235	0.664385	-0.248062	-4.31249	-5.46557	-0.016574	4.64472	1.70747
-0.90898	-0.188657	-0.188657	-0.395091	-0.395091	-0.188657	-3.4821	-4.29724	-6.47739	1.5867	-1.94592	-3.84646	-8.35222	-2.10642	-0.551003	9.32055	-5.49033	0.938296	-1.81789	10.3477	-1.31169	1.74577	-0.343402	0.428196	-3.31038	0.169554	-0.656335	0.807479	3.30283	-5.03473	0.0414994	6.19997	-2.79245	0.565206	-2.79245	0.652865	-2.90097	-1.88904	-1.0997	2.85844	2.2493	-2.63926	10.7982	0.639921	0.257621	-0.264092	-2.22359	-1.12899	8.02765	0.369533
-2.19736	-0.0805834	-0.0805834	0.639638	0.639638	-0.0805834	-0.14754	-4.90806	-4.95712	1.76207	-0.0441113	-4.85946	-2.06298	-0.938881	-0.049451	11.8671	-2.1233	1.68341	-1.08677	5.59707	0.54425	0.61719	-1.32831	-0.918731	-2.17752	0.636527	0.608984	0.328665	1.41999	-1.42642	-1.45878	3.06036	-1.59407	-1.91601	-1.59407	-0.173413	-0.369214	-1.85549	-0.609446	2.50808	2.14193	-3.15891	6.27689	0.740399	0.268911	-0.956084	-3.90985	-0.360788	0.0968925	0.327363
-0.422968	0.616336	0.616336	0.0983819	0.0983819	0.616336	-1.52849	-2.93526	-2.14486	-0.836433	-0.658672	-2.56335	-5.54105	0.62411	-1.00471	2.36005	-3.12252	4.58949	0.188761	0.446831	-4.70523	-0.0565488	-1.04914	-0.749122	-0.7051	-0.447623	-0.243311	-0.422079	1.84634	-4.26182	-0.696393	5.30405	-0.0547789	1.44573	-0.0547789	0.839956	-0.334245	-0.380739	-0.0562868	4.643	6.09754	-1.14577	2.10998	4.135	3.75375	-0.200728	-1.54054	-0.221904	2.19504	1.53762
-1.42599	0.569343	0.569343	-0.0866787	-0.0866787	0.569343	-0.0566394	-2.12696	-0.691079	1.41283	-0.24953	-3.60008	-4.93459	-0.0133446	-0.360273	8.12716	-2.53504	1.72452	0.640868	11.4076	0.736822	2.19951	-0.700813	-0.673913	-2.15306	-0.211602	-0.34173	0.319427	1.4426	-3.5242	-1.10741	2.78915	-0.865659	0.222965	-0.865659	-1.33816	-0.823715	-1.60629	-0.327829	5.17208	2.16235	-6.45526	9.66752	3.38553	0.400359	-0.264781	-3.67541	-0.51634	5.49386	1.74518
-0.594976	-0.102133	-0.102133	-1.42235	-1.42235	-0.102133	-0.0817485	-1.97848	-2.13977	0.984497	-5.58837	-6.62411	-5.18259	-0.298782	0.945334	14.2053	-7.28705	2.4608	-0.99353	7.39489	-0.799216	1.74691	-0.047868	-0.926414	-1.98582	0.696641	0.414103	-0.374244	1.06815	-8.76302	-0.495735	5.7029	-0.807575	0.601791	-0.807575	-1.7517	-0.409274	-2.1603	-0.832923	3.81804	1.7927	-1.1463	5.3076	1.36028	0.18289	-1.05735	-3.36869	-0.0650404	5.70924	3.05687
-4.39743	0.215107	0.215107	-0.966751	-0.966751	0.215107	-1.36257	-3.37134	-6.29891	5.02352	-1.27666	-7.87105	-4.93494	-0.288793	-0.102041	11.9897	-4.22735	3.15237	-1.92047	13.4862	2.21834	2.48079	-0.955149	-0.336509	-7.38167	0.490499	-0.105766	0.555349	1.25038	-11.2183	-2.70962	3.28123	-1.94495	0.278862	-1.94495	0.0734682	-3.39227	-1.38927	-1.57894	2.08097	1.85698	-1.30612	10.791	1.3107	-0.909336	-0.237589	-3.84785	-0.570553	8.35994	-0.353039
-1.98778	0.133819	0.133819	0.484371	0.484371	0.133819	0.163551	-2.13467	-2.63529	-0.0452175	-3.67425	-5.78665	-3.99917	-0.485292	0.386012	10.1668	-2.64905	3.26833	-0.358899	10.5063	5.95683	3.27013	-0.316894	-1.61741	-4.46538	1.29038	-0.868174	-0.523029	2.88414	-6.47656	-0.865001	3.45196	-0.425941	0.928763	-0.425941	-0.248783	-3.2141	-0.980807	-0.555341	1.89773	1.02166	-2.98921	6.85535	2.22379	1.05072	-0.877729	-2.77734	-1.56741	2.06771	-0.429304
-0.0487378	1.01633	1.01633	-0.641954	-0.641954	1.01633	-1.37023	-7.75075	-1.28627	-0.330762	-4.61202	-8.33233	-4.07106	0.898402	-1.07806	8.73598	-7.69733	0.89695	-0.923428	10.8156	2.47632	1.73698	-0.352276	-1.67807	-12.0056	0.668279	-1.65975	-0.436757	3.32462	-4.30999	-1.17855	6.91494	-0.797322	-1.42868	-0.797322	-1.79105	-0.918892	-0.481813	-1.20391	0.621447	0.1513	-3.66567	5.58769	1.45649	-0.756573	-2.52993	-1.85982	-1.51475	2.967	-1.34363
-0.919672	1.40555	1.40555	0.447084	0.447084	1.40555	-0.853116	-1.83238	-3.25725	0.326732	-3.25402	-6.43392	-4.54948	-1.06368	-0.835232	10.0551	-5.06475	2.84196	-0.569983	8.45655	2.81411	3.42946	-0.923679	-1.89245	-5.12169	1.31289	-0.640261	-0.78122	2.76512	-9.03001	-1.20607	5.86036	0.665034	0.846655	0.665034	-0.163743	-0.229708	-0.985207	-0.920851	5.4066	1.77434	-4.53781	5.04667	0.124458	-0.25392	-1.51646	-2.52098	0.146146	0.903976	0.147728
-2.85225	-0.38381	-0.38381	-0.270346	-0.270346	-0.38381	-0.227622	-1.86569	-4.14012	0.0699895	-2.28446	-2.66241	-5.72905	-1.29003	-1.00085	12.721	-5.48507	0.724208	-0.607422	13.4927	6.74697	2.12316	-1.04304	-1.33773	-3.08548	3.1948	-0.627367	2.02123	3.61079	-1.4007	-1.10235	4.65587	-0.648507	-1.06285	-0.648507	-3.32115	-1.07409	-0.489951	-1.73467	4.69514	0.995668	-1.83409	5.4289	1.03117	-0.0602303	-0.126828	-4.38898	0.334202	3.08746	0.315905
-2.4313	0.315026	0.315026	-0.420638	-0.420638	0.315026	0.116406	-3.13188	0.00903951	0.552514	0.0663012	-1.99732	-3.06668	-0.161104	0.202823	6.6795	-6.76136	2.22836	-1.27788	9.61613	1.6036	2.26915	-1.29985	-1.54428	-7.41916	0.0416537	-1.48647	-0.256202	1.76247	-4.04567	-1.70931	1.807	0.337646	1.19856	0.337646	0.806223	-5.4783	-0.695475	-0.691338	4.38403	3.40418	-0.683977	3.36427	1.26538	0.432445	-1.92845	-5.77941	-0.137066	5.46124	0.360651
-0.57672	-0.50879	-0.50879	0.405504	0.405504	-0.50879	-0.236528	-1.95556	-0.617167	0.055758	-0.135014	-2.12265	-2.27114	1.69136	-0.890954	9.11923	-3.58189	2.46153	-0.70279	6.90235	0.436939	1.5599	-1.05931	-0.748849	-2.41402	1.46773	-0.0823542	-0.867049	4.53464	-5.17422	-0.923814	1.97029	-5.79012	1.0043	-5.79012	-0.228261	-2.48416	-1.43632	-1.35746	2.08593	0.899555	-3.25986	1.55827	1.61936	1.63344	-0.303289	-4.05117	-0.099116	9.79226	0.145289
-3.84198	1.7928	1.7928	-2.37561	-2.37561	1.7928	-1.08543	-0.684688	-4.30888	-0.908849	-0.540934	-6.3138	-6.12678	-0.693444	-0.055231	14.3235	-8.24034	1.65623	-0.584339	12.4948	1.87597	1.36962	-1.16625	-1.57233	-2.54784	1.53512	-1.43314	-0.303476	4.02452	-5.86806	-1.73264	3.74512	-0.706639	0.053797	-0.706639	-0.05091	-0.828835	-0.83679	-2.11579	3.53604	2.90426	-3.739	4.21449	1.74711	-0.88379	-1.12334	-3.32548	-1.56018	5.33503	1.52969
-2.15522	0.65557	0.65557	-1.08131	-1.08131	0.65557	-0.755366	-2.21434	-4.36462	-0.00976799	-1.46233	-4.77363	-2.82713	-0.602656	-0.479465	12.2059	-7.27541	3.09196	-1.23503	13.291	1.47427	0.33861	-1.48836	-0.885765	-4.27837	0.594668	-1.53357	0.598408	1.73065	-7.98922	-1.55693	5.4957	-0.412171	0.251704	-0.412171	-0.798162	-1.19341	-0.642031	-0.709529	6.3223	2.75752	-3.87635	3.06593	0.792843	0.23937	-1.25138	-4.03967	0.0694158	2.41167	0.924857
-1.42485	-0.169204	-0.169204	0.209885	0.209885	-0.169204	-1.2852	-3.02914	-1.03911	0.702055	-0.675058	-4.76391	-9.6286	-0.550635	-0.0299044	11.2887	-8.99077	1.24751	-0.368244	5.47581	3.75282	3.24083	-0.98182	-1.35013	-4.58918	0.761912	-0.358147	1.66777	1.34433	-7.51545	-0.777771	3.04741	-1.14485	0.13913	-1.14485	-0.551979	-2.65799	-1.54144	-1.57352	3.16477	1.53572	-1.61257	2.74878	1.94395	0.0515806	-0.616622	-6.58519	0.416377	11.3442	1.7115
-0.0530294	0.360693	0.360693	0.608308	0.608308	0.360693	-0.826833	-3.07554	-7.17924	0.859595	-2.23056	-5.0686	-5.32966	-2.40581	0.13223	11.3133	-5.20962	3.59687	0.38765	11.2619	-0.208011	-0.377856	-0.628234	-1.33979	-6.21804	1.38031	0.202378	1.09801	2.27707	-4.20919	-0.340618	3.42254	-0.387704	1.89433	-0.387704	0.288408	0.628505	0.141703	-0.522391	4.33815	2.16604	-1.31837	5.40454	-0.138992	1.05659	0.00979057	-3.30744	-0.00768234	5.83932	-0.11401
-0.874479	0.491055	0.491055	0.235828	0.235828	0.491055	-0.0436474	-0.974096	-2.76489	0.317849	-1.04607	-5.4211	-5.44072	-2.03903	-0.222398	13.8708	-6.54984	3.50446	0.653886	5.65591	-1.99535	1.56653	-1.29239	-0.108121	-1.31841	0.171322	-1.70841	0.341666	0.616329	-1.93372	-0.445552	2.68988	-2.03316	2.45135	-2.03316	0.0139915	-0.443857	-0.523608	-1.1541	5.34317	1.98541	-4.75845	5.47614	2.85914	0.25139	-0.26875	-3.16659	-0.850608	3.65562	0.581361
-3.09787	0.101972	0.101972	-1.02356	-1.02356	0.101972	-1.55102	-3.23825	-2.23358	-0.797968	-0.408853	-2.11677	-4.53394	-0.707722	-0.717926	15.8957	-5.04464	2.87613	0.352954	11.1278	-0.567492	0.430907	-2.25634	-0.339968	-1.73809	3.89381	-1.10449	-1.90148	1.60746	-2.99972	-2.01996	5.5526	-0.970298	-0.374335	-0.970298	-0.0246374	-0.406739	-1.61203	-1.17869	1.1766	2.02735	-2.49952	3.8003	0.780851	0.408566	-1.07746	-3.09305	-0.285648	6.90764	0.135591
-0.553269	0.557779	0.557779	-0.294312	-0.294312	0.557779	-1.72134	-0.5381	-3.0232	-1.09033	-0.106006	-2.09347	-3.82574	-0.140389	-0.0983435	9.61425	-2.30138	3.98609	0.13619	2.75089	-1.25855	1.94261	-0.882026	-2.01176	-3.09252	0.972341	-0.455686	-0.843269	0.284721	-4.805	-0.0802116	1.16623	-1.4896	1.55668	-1.4896	-0.514901	-1.85954	-0.919242	0.266035	2.93866	0.787617	-0.942206	1.89504	0.385973	1.32545	-0.183077	-4.16617	-0.209202	3.08047	0.306917
-3.84439	-0.251497	-0.251497	-2.77835	-2.77835	-0.251497	-1.67804	-1.08445	-2.96852	-0.967783	-0.999564	-3.67032	-1.05251	-1.34815	-1.22615	17.9587	-6.27693	3.24212	-1.05196	9.32109	-0.539889	1.51035	-0.841603	-0.392404	-4.27171	0.370558	-0.0556336	0.568967	2.598	-3.58642	-0.846696	2.53235	-2.11083	2.03851	-2.11083	-0.470996	1.55856	-4.44025	-0.0781828	6.05311	4.1861	-2.26921	1.90946	0.432221	3.36582	-0.560929	-6.01616	0.0168696	1.06834	0.102169
-8.44518	0.117823	0.117823	-0.950195	-0.950195	0.117823	-0.368153	-2.79306	-0.560695	0.579637	-1.47699	-5.86752	-5.84081	0.0810087	-0.711669	19.3847	-10.215	0.854802	-1.45072	15.5889	7.40572	3.57488	-3.49592	-3.06864	-3.77972	0.312045	-1.8434	0.151081	3.5262	-8.56636	-4.71595	5.15884	-0.148934	0.874649	-0.148934	-0.833775	-0.94971	-2.61478	-4.89664	6.47888	2.85172	-4.78818	6.03758	1.52494	1.29951	-0.981807	-5.86525	-0.831553	8.551	0.930781
-2.93456	0.373955	0.373955	-0.863412	-0.863412	0.373955	-1.15821	-3.01188	-3.57564	1.60429	-1.70565	-6.26018	-9.09732	1.44797	-0.487108	15.4736	-4.12178	4.4148	-1.1661	8.45681	0.425038	4.43125	-1.23878	-1.68945	-2.1283	1.48054	0.149265	-0.282991	1.92366	-7.20005	-2.73301	4.94619	-0.000983835	0.455616	-0.000983835	-0.592445	-1.18524	0.0672191	-0.746864	4.51563	3.67717	-1.55111	7.14438	1.3491	-0.561233	-2.73923	-2.54021	0.136571	1.02718	0.0869148
-1.095	2.88593	2.88593	0.409608	0.409608	2.88593	-1.38079	-0.490262	-3.42587	0.356516	0.199506	-0.322355	-4.83814	0.00387961	0.153751	13.2974	-2.93051	8.84065	-0.280531	6.70414	-0.6572	1.29299	-0.8565	-1.95732	0.222878	0.593819	-0.395435	0.416153	2.04399	-2.78934	-0.302166	0.692061	-0.620686	-0.206473	-0.620686	-1.05235	-1.04163	-1.31939	1.4734	4.32589	1.62943	-1.00149	1.94838	2.27441	1.10991	1.61324	-0.5247	-1.03811	-0.323774	0.565586
-2.44986	0.628045	0.628045	-0.552016	-0.552016	0.628045	-0.881602	-2.08238	-0.401086	1.82275	-2.46698	-5.27974	-2.07842	0.410498	-0.134651	11.8353	-5.88976	3.4429	-1.5324	3.10607	1.22389	1.12017	-0.543623	-0.156277	-0.933293	0.0928837	-1.15638	0.800484	3.18538	-5.87028	-0.257812	2.91729	0.10925	0.793432	0.10925	0.334354	-0.0749526	-0.365873	-1.46582	1.77662	0.814774	-3.33426	5.23754	1.17908	0.112361	0.0168507	-4.28956	0.731405	2.11395	0.772476
-2.62919	0.0500611	0.0500611	-0.296286	-0.296286	0.0500611	0.0683257	-2.08548	-4.6103	1.36341	-0.523871	-3.85356	-6.72654	-0.961205	-0.585838	7.0716	-6.94208	5.58083	-0.395552	8.27364	0.177186	2.99626	-2.23917	-1.76512	-4.70952	0.420985	-0.116842	0.450602	3.4625	-3.78375	-1.28113	6.87025	0.47333	1.68998	0.47333	3.00354	-0.978775	-1.33302	-0.161069	2.15026	1.92128	-4.37582	12.0758	0.743884	-0.157593	0.379033	-1.76872	-1.88275	5.92743	0.994727
-4.43436	1.57998	1.57998	-0.264609	-0.264609	1.57998	-0.0955462	-2.56285	-1.70613	-0.016104	-1.53212	-6.75306	-8.82773	-0.595794	-0.526231	17.3269	-5.64597	3.67134	-1.20014	11.2841	2.2511	0.598276	-1.86922	-1.52906	-2.40128	-0.0683709	-1.62097	0.547188	5.16123	-3.70246	-2.22161	2.06542	0.520656	1.19651	0.520656	-0.00101271	-1.44804	-1.337	-0.598195	6.53911	1.12176	-1.34353	7.189	1.17513	-0.400312	-0.880679	-2.50492	0.0408801	4.32531	1.25476
-3.28342	-0.247633	-0.247633	-1.23011	-1.23011	-0.247633	-5.28833	-2.59149	-3.94445	0.740743	-2.45647	-4.47604	-2.85539	-0.333368	-0.572297	14.294	-4.49444	1.83447	-0.606721	7.19997	4.33779	2.59093	-0.278419	-0.591119	-3.77485	0.13312	0.450388	-0.0419635	4.12849	-4.93439	-1.27918	3.59119	-0.967561	0.397411	-0.967561	1.26746	0.125478	-1.3621	-0.300198	1.06699	2.62892	-0.0939069	8.46755	0.0248817	-0.115905	-0.320003	-5.18173	-2.88801	1.90401	1.53721
-5.92828	0.651266	0.651266	-0.568308	-0.568308	0.651266	-2.53683	-1.54267	-7.16254	-1.00845	-1.67963	-5.5697	-4.18536	-1.07532	-0.0533153	16.1055	-3.17096	3.94269	-1.43203	8.71378	5.43641	1.57312	-0.693427	-1.66025	-0.984592	2.29277	-0.923861	-0.419792	2.98321	-6.80856	-2.30895	2.46087	0.0738325	-0.671302	0.0738325	-0.709442	-2.96159	-1.88202	-1.26456	4.14985	1.15909	-2.57459	5.79948	3.82638	0.940374	-1.46924	-3.47993	0.112443	5.27864	1.1343
-5.58031	0.352087	0.352087	-0.358838	-0.358838	0.352087	-2.05332	-1.76562	-3.76245	2.33702	-0.992048	-5.96554	-5.72404	-0.832471	-0.637199	12.2576	-8.06308	4.19686	-0.830534	9.7674	1.32291	1.15761	-0.681654	-0.862835	-2.26017	3.18998	-0.449539	0.922822	1.24359	-8.69241	-0.421463	6.20041	-1.17174	-0.0116043	-1.17174	0.0617892	-1.4273	-2.61086	-0.843968	7.66346	1.14988	-4.32209	5.20956	2.4948	0.499913	-2.48528	-1.98662	-0.448047	12.9954	0.0416977
-1.80514	0.704695	0.704695	-0.782249	-0.782249	0.704695	-0.90257	-1.48247	-2.52375	0.427406	-0.0132353	-2.36489	-6.09158	0.26762	-1.238	14.5943	-5.75414	4.90834	-1.22282	14.1739	3.16627	1.79639	-0.882097	-0.925969	-3.78233	-0.260038	-2.7384	0.254356	3.64172	-4.51033	-2.03374	6.75248	0.26661	0.850539	0.26661	1.41297	-0.859389	-2.18863	-1.47846	5.96704	5.8737	-1.7612	8.19044	1.44252	0.0341109	-0.286805	-3.04206	0.262854	7.75788	-0.0870306
0.375355	0.428212	0.428212	0.0271056	0.0271056	0.428212	-1.68604	-3.83551	-3.83188	0.153912	-1.14801	-4.44561	-8.22234	-0.54955	-0.113446	6.39222	-2.13491	4.89685	0.2831	4.24435	-0.777623	1.30386	-0.763623	-0.557566	-1.79673	0.0407863	-0.341609	-0.765834	4.05249	-3.69537	0.0148808	6.06868	-1.41576	1.66006	-1.41576	0.109105	-2.68257	-0.775258	-0.0899548	3.3596	1.71484	-3.91106	-0.128544	-0.0945179	0.502303	-0.344198	-1.95461	-0.606133	7.50339	0.198096
-3.07726	0.276374	0.276374	0.231542	0.231542	0.276374	-0.624439	-1.61333	-5.82822	-0.666593	-0.56272	-4.34247	-10.9595	1.11179	-1.42902	15.0558	-2.83532	0.592318	-0.00411856	10.5558	2.77462	0.53594	-4.32046	-0.402038	-7.02201	2.09499	-0.318449	1.17868	4.88864	-4.09797	-1.31579	4.73578	-0.46376	1.67498	-0.46376	-1.18311	0.483902	-1.11055	-1.30783	3.70767	2.53836	-0.229231	5.46171	0.791849	-0.414081	-0.856997	-4.50042	1.38622	6.99287	0.689115
-2.18515	1.17817	1.17817	-0.733217	-0.733217	1.17817	-3.04285	-1.95619	-2.59249	-0.0338124	-0.893105	-6.23488	-2.44122	0.511594	-0.612875	5.28496	-5.0745	0.802302	-0.396869	6.46365	-0.333972	2.09446	-0.850845	0.445515	-0.0289728	0.303379	0.0453384	1.43265	2.057	-4.89535	-0.348362	2.09906	-0.204015	0.522681	-0.204015	0.241538	-0.102215	-1.10721	-1.43182	3.52115	-0.284759	-1.568	2.60859	0.861281	-0.287549	-0.817533	-2.5193	3.26405	2.34005	0.0242499
-2.23382	0.308884	0.308884	-0.529384	-0.529384	0.308884	-0.973009	-4.98839	-1.28186	2.04273	-0.670826	-3.36076	-4.5931	-0.930336	0.390288	15.2495	-5.28772	-0.396473	-1.32726	4.57094	-0.489833	2.80993	-1.28277	-2.32641	-5.28925	0.284757	-0.0905357	0.906766	1.78657	-9.35277	-2.23261	3.31854	-0.0951361	2.48922	-0.0951361	-1.10531	-3.90386	-2.36987	-1.26414	4.57171	2.79253	-5.6613	6.41943	0.656276	-0.0879124	-0.41026	-3.86478	-1.39072	6.10197	1.50307
-3.56067	0.319662	0.319662	0.432667	0.432667	0.319662	-1.92456	-3.14645	1.47467	0.23674	-0.635898	-9.59343	-4.96341	-1.0279	-2.87129	10.3297	-7.79061	5.42124	-0.817838	12.8569	0.236588	6.85159	-3.48921	-1.0862	-2.89742	-0.134488	-0.987201	-0.13959	5.41882	-1.4144	-0.83175	7.2307	-1.44844	0.246709	-1.44844	1.94105	-0.790217	-3.43638	-0.963325	3.95237	1.74845	-2.94797	6.71875	0.393355	-0.253902	-0.0127195	-6.05198	-0.579074	4.75009	-0.427017
-1.97979	0.335666	0.335666	-0.116444	-0.116444	0.335666	-1.10569	-1.19883	-0.720436	-0.552684	-1.17308	-3.81532	-3.1805	-1.78904	-1.14123	5.65948	-4.48075	1.35391	-0.204508	6.65023	4.05597	0.269326	-1.93787	-0.636221	-1.72672	-0.432714	-0.0415784	4.03284	0.459758	-1.4103	-0.34972	2.21688	-1.28423	-0.250788	-1.28423	-1.11891	-1.938	-0.500844	-0.86306	1.3031	4.22796	-2.33847	5.18044	0.747525	-1.3199	-0.232593	-2.43663	-1.33119	2.24458	-0.101517
-1.22755	0.282352	0.282352	-2.26619	-2.26619	0.282352	0.395512	-3.71327	-1.59699	1.03063	-0.283953	-2.34971	-0.894886	-0.874708	0.365716	-0.746433	1.43919	7.14138	-5.32872	-1.3487	-0.547829	0.924065	0.148667	1.4896	-0.498898	0.694493	-0.176832	0.893202	3.31218	-1.39022	4.23522	1.31244	-2.38852	-0.277	-2.38852	0.764957	-2.05341	3.03378	0.898911	1.91274	1.26538	-0.11382	-2.52971	0.115781	-1.42785	-0.702424	-1.36736	0.297578	-1.76565	-0.349806
-2.64876	0.166771	0.166771	-0.00929515	-0.00929515	0.166771	-1.25656	-2.37597	-1.12044	0.956695	0.244576	-3.25225	-4.63755	-0.45202	-1.40835	9.93633	-1.90138	3.97831	-0.50071	8.12414	2.56592	0.849477	-0.12122	-3.27262	-1.89063	0.571074	-0.816376	-0.260857	0.327741	-1.25591	-1.30138	3.64145	-3.57008	1.08602	-3.57008	0.55383	0.865775	-1.29474	-0.220132	7.60802	0.28247	0.568004	0.599103	0.475899	1.47246	0.64035	-1.5821	0.518392	0.994404	-0.17582
-0.971662	1.15987	1.15987	-0.947179	-0.947179	1.15987	0.00946734	-1.08519	-4.37703	0.175629	-0.865177	-4.12442	-2.7454	0.139101	0.198023	7.57365	-2.75268	5.52922	-0.386848	7.38755	-0.201444	0.339618	-0.966941	-0.634702	-2.04425	1.13805	-0.578909	0.738939	1.14862	-11.3882	-2.63477	6.14092	-1.04764	1.68661	-1.04764	-0.254234	-1.3439	-0.210032	-0.411043	5.04463	2.06601	-0.737739	4.70884	1.09566	0.859508	-1.41478	-2.25537	0.393141	1.17908	0.941409
-7.06183	-0.121843	-0.121843	-3.57699	-3.57699	-0.121843	-0.549773	-6.24184	-1.81471	0.667739	-1.23939	-8.49361	-8.029	-0.842201	-2.56291	10.8808	-8.81515	2.40656	-2.781	15.7365	3.31498	5.32404	-2.75432	-1.58575	-5.6606	3.38173	-1.99097	1.43207	2.85851	-10.5279	-3.48173	5.52952	-0.683089	-0.0596306	-0.683089	-1.54515	-3.42793	-1.2617	-2.10728	7.43001	1.13445	-4.53619	12.3099	1.12711	0.0976655	0.0711438	-2.8606	-0.608338	5.43566	0.223485
-1.85935	1.18264	1.18264	-0.340622	-0.340622	1.18264	-0.957862	-0.792245	-2.71771	0.682717	0.13997	-4.19478	-1.60856	-0.583953	1.14297	11.6506	-10.3888	2.40129	-2.4303	11.9391	0.188862	1.64101	-0.378038	-2.74247	-5.02045	0.488172	0.147939	-0.598349	1.96074	-1.70545	-0.0929259	1.39394	-0.335628	2.96697	-0.335628	-1.01337	-0.374644	-1.66303	-1.38559	2.59454	1.61968	-0.646836	8.84342	1.46911	-0.109128	-0.0401856	-6.05526	0.754729	1.62458	0.685721
-1.1025	1.08528	1.08528	-0.501659	-0.501659	1.08528	-1.72929	-2.3524	-8.36883	-0.247	-2.07419	-3.83442	-6.27163	-0.990582	-0.337236	18.6756	-3.9504	1.54091	-0.696136	5.11699	9.71995	0.92927	-0.893138	-2.52815	-2.34159	0.275795	-0.155424	-1.97257	1.6421	-4.96043	-2.28399	2.11134	-0.892933	2.92795	-0.892933	-0.947324	-1.04733	-0.798806	-1.76001	6.50632	1.22303	-2.26122	8.64443	0.45874	0.274817	-1.27544	-5.31594	-1.03352	3.35692	0.995505
-2.3558	1.14149	1.14149	-0.710376	-0.710376	1.14149	0.390891	-2.48135	-8.20454	0.52457	-2.04338	-4.23301	-2.06018	0.0838312	0.405579	20.5005	-4.88644	2.19867	-1.24357	9.80629	4.2232	1.94826	-0.401369	-0.987829	-1.80693	1.60472	-0.451405	-1.2986	3.44904	-3.4407	-1.03409	7.41046	0.742722	0.0667661	0.742722	-0.346354	-1.84048	-1.56491	-0.768043	2.75718	1.63615	-1.00893	4.9278	3.23017	1.27462	-0.451	-3.16653	-1.39174	7.10119	0.983847
-0.771927	0.771117	0.771117	-0.311724	-0.311724	0.771117	-1.8171	-2.6985	-2.63043	-0.28442	-1.59652	-5.93439	-6.37376	-0.805603	0.112553	10.9902	-6.46618	3.22681	0.0919074	11.4568	0.572716	0.155806	-0.961807	-2.41656	-3.79591	0.792709	-0.0702596	-1.01068	2.6449	-3.93626	-0.473535	2.54942	0.034655	0.785575	0.034655	0.322789	-2.49632	-1.63077	-2.15278	2.43996	0.92403	-2.64927	2.54896	0.195929	0.0164304	-0.128414	-6.91232	-2.24055	0.488946	0.0443714
-7.54095	-0.0431183	-0.0431183	-0.37458	-0.37458	-0.0431183	-2.06391	-4.70865	-6.61169	3.71937	-0.564981	-7.6592	-6.52474	0.106085	-0.102227	19.986	-5.6502	0.654769	-1.77053	9.00016	0.0559635	3.86396	-1.2431	-0.744159	-3.21349	1.82859	0.550158	0.781438	3.19668	-9.31305	-1.015	2.38707	-1.15197	0.775702	-1.15197	0.460993	-1.79535	-1.30055	-1.93646	1.72695	1.10766	-4.19512	7.43106	0.679275	-0.930664	-0.556757	-6.9555	-0.569686	4.98525	-1.18457
-2.08636	4.73538	4.73538	0.148579	0.148579	4.73538	0.0469259	-3.19073	-0.109874	0.0339135	0.35121	-4.4833	-4.82642	0.467739	0.238496	10.2787	-7.83275	4.98163	-0.0912902	12.7754	0.342253	2.91659	-1.02486	-2.17289	-3.15713	0.525735	-0.793771	-1.10384	1.40367	-3.27859	-0.777013	4.7412	-0.317088	-0.149854	-0.317088	1.14398	-2.02724	-2.43116	-1.40463	2.32537	6.01465	-1.92213	6.43316	0.375621	0.11048	-0.00868129	-1.72424	0.0611276	9.7201	-0.697974
-0.398486	0.301745	0.301745	-1.60227	-1.60227	0.301745	-2.1977	-0.576512	-5.89092	-0.278366	-0.999915	-5.20702	-6.60751	0.472916	-0.85527	9.87485	-3.33615	1.24765	-1.58816	4.69517	-1.44208	1.53586	-1.28009	-1.24097	-3.02131	1.63765	-1.22157	0.391967	0.760403	-4.49988	0.759915	4.80522	-0.411874	2.55482	-0.411874	-0.623777	0.0353123	-2.4503	-0.0856312	3.63951	2.03662	-0.25595	0.863284	1.25561	0.242629	-0.28017	-2.05782	0.0740622	1.28625	1.51488
-1.06913	0.868898	0.868898	0.177731	0.177731	0.868898	-2.36004	-2.26687	-3.00177	0.00155194	-0.0623716	-3.89448	-5.72523	-0.686976	0.00731718	18.1346	-6.63353	2.75375	0.200192	8.31189	-0.644901	4.79746	-1.83295	-0.923325	-2.73342	1.50077	-2.12388	-0.210237	1.52834	-4.6369	-1.8257	4.45657	-0.364935	1.40216	-0.364935	1.15171	-0.852367	-0.409268	-1.05731	2.03989	4.16421	-1.74267	6.12109	1.07168	0.407609	-2.16096	-3.09571	0.112612	3.68545	0.046176
-1.01238	1.14144	1.14144	0.176029	0.176029	1.14144	-0.878881	-3.15631	-4.44116	1.0388	-1.21539	-4.30628	-5.24144	1.16555	0.599996	8.2698	-4.12134	1.5056	-0.127673	14.8914	-2.37099	1.62438	-0.669218	0.424229	-2.38506	-0.533027	-1.02777	0.880466	2.54725	-4.56497	-2.19818	2.40457	-0.542677	1.50454	-0.542677	-0.30797	-1.20364	-1.00855	-0.291857	3.81457	2.89905	-2.44615	6.24794	0.182038	0.190511	-0.999876	-2.23651	0.232079	5.24027	0.88282
-1.69183	1.66028	1.66028	1.11425	1.11425	1.66028	-1.40245	-4.2546	-1.55613	0.278233	-1.71479	-5.94367	-4.73082	0.201454	-0.376753	11.6053	-6.45789	0.529323	-1.13278	16.6128	3.86345	1.26796	-0.497893	-2.54376	-2.64944	1.44993	-0.961215	0.0305118	4.92122	-3.57907	-2.46338	5.0367	-0.861118	0.0372997	-0.861118	0.0855419	-2.27373	-0.683242	-0.057595	5.40524	1.4192	-3.87869	3.44359	1.32789	0.657125	-0.35894	-5.57123	-0.755071	8.5561	2.75287
-1.94929	1.03084	1.03084	-1.49083	-1.49083	1.03084	-0.473951	-3.6502	-1.54263	-0.446531	-1.76232	-6.60661	-5.33907	0.324187	-1.29234	18.3714	-8.77017	1.72238	-0.782193	11.0546	2.0954	1.29498	-1.11834	-2.65018	-1.88276	0.441874	-2.00025	-0.0440205	3.13824	-5.39515	-1.86306	6.62658	-0.414486	2.14569	-0.414486	-0.359792	-0.0437948	-1.65913	-0.992521	5.32646	0.999412	-7.24889	5.70045	1.67754	0.368489	-0.576836	-2.69451	-0.680858	9.90799	1.13992
-4.97336	2.44703	2.44703	-1.24695	-1.24695	2.44703	-1.22172	-4.64061	-2.16985	0.668394	-2.25717	-2.58019	-6.63582	-0.0252276	-0.437129	10.5778	-5.68372	1.76992	-5.92408	11.1533	5.51477	2.58105	-3.68177	-1.25756	-5.09295	1.45212	-3.13497	1.3625	5.59873	-9.04907	-3.33022	7.28474	-1.97237	-0.0670541	-1.97237	0.00491235	-0.682984	-0.796	-1.28089	1.93121	2.02353	-2.0241	7.49251	1.37976	1.31847	-0.795564	-6.31641	-2.98195	8.60463	0.0809456
-0.299453	0.853709	0.853709	-0.3402	-0.3402	0.853709	-1.0286	-1.83613	-1.04003	-1.11167	1.09897	-2.77695	-2.61558	1.47915	-0.373089	5.94086	-4.12417	1.66881	-0.753319	10.374	-5.8203	0.599161	-1.29033	-0.560517	-1.16201	0.635664	1.09692	1.77665	2.03922	-1.11784	-0.229633	3.32904	-2.66614	1.36574	-2.66614	-1.24906	-1.99092	-0.605927	-0.905856	0.406936	3.52554	-1.2863	5.53989	-0.444632	-0.798188	-0.123244	-4.71755	-0.140903	2.6451	0.681614
-1.1889	0.492175	0.492175	0.157123	0.157123	0.492175	-1.26524	-1.38993	-1.9501	-0.639561	0.237645	-2.78113	-2.74838	0.0657527	-0.289002	10.4068	-5.13689	4.91551	-0.0141181	4.89604	0.278587	0.224753	-0.712005	-1.9479	-0.695304	-2.53466	-1.40833	1.6961	1.68351	-1.64771	-0.285408	1.07646	-1.41544	0.35997	-1.41544	-1.22664	-0.224828	-0.752455	-0.567737	2.56737	3.20151	-1.67359	1.3523	4.77973	0.890723	-0.489581	-2.33822	-0.0630576	-0.792172	1.04369
-4.07815	1.16362	1.16362	-0.855322	-0.855322	1.16362	-0.863938	-1.90415	-2.36093	0.455277	-0.535003	-3.55605	-6.83277	-0.209128	-1.09159	11.7284	-6.13262	1.6372	-0.671138	10.5096	0.419799	0.456689	-1.60962	-1.44819	-3.274	0.27312	0.480837	-0.525779	2.69205	-5.62535	-1.501	2.79545	-0.392946	0.295141	-0.392946	1.14824	-1.11945	-0.901846	-0.99249	3.85749	1.83298	-3.06409	5.12864	1.41502	-0.087626	-0.587096	-2.82928	-0.62519	3.57386	1.28857
-2.49693	0.69222	0.69222	-1.11784	-1.11784	0.69222	0.360045	-1.60303	-3.18499	0.527887	-0.88683	-2.01798	-4.91685	-0.44375	-0.50981	9.76373	-2.96068	2.56377	-1.66868	8.61887	-0.532788	-0.455514	-0.40236	-0.747911	-5.55211	0.239287	-0.181156	-0.595935	1.3337	-3.58564	-1.02524	5.74903	-1.60861	-0.0858541	-1.60861	0.486669	-1.42777	-1.47952	-1.23697	4.87822	4.19275	-3.20781	3.7138	0.82041	0.341282	-0.213815	-3.1656	0.382223	3.68079	-0.0484623
-3.71796	1.30066	1.30066	-1.21039	-1.21039	1.30066	-0.554534	-2.21703	-0.629072	4.11846	-0.697173	-7.16076	-6.23564	-0.558543	-0.924274	17.8388	-10.1527	0.954405	-1.17786	13.3302	4.91945	1.7471	-3.08722	-3.41256	-5.69461	0.670078	-1.52191	2.23305	3.37155	-8.58005	-3.02116	6.16887	-1.37805	0.790279	-1.37805	-0.47754	-3.06815	-1.21546	-2.24534	5.86021	1.5757	-2.18019	4.8257	-0.259297	-0.459787	-0.599365	-4.72552	-0.304959	8.72552	0.527231
-1.04609	-0.459188	-0.459188	-0.762276	-0.762276	-0.459188	-1.23712	-2.58795	-2.6826	0.402554	-0.776955	-4.62216	-3.34482	0.377733	-0.231179	13.5181	-3.75576	4.23195	-0.383247	7.00058	-1.81507	3.60924	-1.03077	0.0319265	-2.79281	1.13275	0.0323254	0.474241	1.17587	-5.10517	1.15318	3.63476	-2.16058	1.68679	-2.16058	-0.173774	2.65217	-1.06686	-0.334654	1.08953	1.48563	-6.76635	1.92635	0.354699	0.570298	-1.80437	-2.97582	-0.709635	1.05513	2.16058
-2.94253	0.228734	0.228734	-1.04607	-1.04607	0.228734	-3.30193	-3.8335	-5.73473	1.2653	-1.52998	-2.08623	-3.58305	-0.811677	-1.54016	12.5108	-7.75778	2.40493	-0.854803	7.99522	0.938067	1.09643	-1.4277	-1.49828	-2.16524	0.534936	-1.27353	-0.0766429	4.26107	-3.30767	-3.28047	8.45635	-0.35155	0.666165	-0.35155	-0.260581	-1.74183	-2.88903	-1.29691	3.96912	3.98324	-3.66228	2.73076	-0.0720572	-2.42936	-0.801635	-1.85478	0.715464	5.32623	-0.0580004
-2.1988	1.61467	1.61467	-0.0934848	-0.0934848	1.61467	-0.628175	-1.38913	-4.12904	-0.259207	-1.54024	-4.86842	-2.66695	-0.746281	-0.527824	16.7818	-12.8647	3.89241	-0.533114	10.5905	0.995223	0.815426	-1.52345	-1.90569	-2.23351	-0.294691	-0.559232	-0.999496	2.35505	-3.09903	-1.39626	6.49482	-0.481537	-0.326091	-0.481537	-0.164997	0.229366	-0.464589	-0.489718	0.887582	2.22805	-1.69893	4.93268	0.554802	2.2021	-0.880289	-2.55198	-0.577251	2.12969	3.23479
-1.77217	0.632581	0.632581	-0.439146	-0.439146	0.632581	-1.69801	-1.3969	-1.4867	0.123563	0.458588	-6.37782	-4.60836	-0.479569	-0.0484853	11.1155	-3.87983	3.66228	-0.756788	10.5846	-1.14867	1.38582	-1.27476	-1.15306	-1.56054	1.40419	-0.120217	0.1375	2.10061	-3.94068	-0.704961	5.47347	-0.627982	0.350424	-0.627982	-0.480126	0.771369	-1.40868	-0.745302	5.47323	3.15275	-2.00734	7.44459	0.286157	0.863039	-1.78212	-5.65336	-0.87867	5.42279	0.77389
-3.28999	0.073472	0.073472	0.499423	0.499423	0.073472	-0.960757	-2.21168	-2.7001	-0.49312	-0.512503	-2.50071	-5.91581	-0.22664	-0.242384	11.3131	-8.23277	6.57253	-1.10798	8.91555	0.201462	1.33051	-1.70795	-1.69227	-0.740344	-0.218165	1.46997	0.453374	3.13937	-6.88301	-2.40453	5.85103	-0.408707	2.01485	-0.408707	-0.489694	-0.779836	-1.82747	-0.973913	3.26095	4.80449	-3.09476	2.74491	2.23071	1.36453	-0.230992	-4.89524	0.315898	7.7077	0.54418
-4.87756	0.257797	0.257797	-0.163296	-0.163296	0.257797	1.08004	-3.82741	-5.51127	-0.555261	-0.494301	-2.18901	-4.11808	-0.954434	-0.387599	17.1996	-8.93456	2.65778	-1.36213	13.0986	-0.234405	7.24945	-2.20599	-0.646783	-1.74187	1.13358	-0.281825	0.160706	3.97354	-6.36597	-1.82067	2.77661	-1.45172	-1.17939	-1.45172	-0.873468	-1.26534	-0.500286	-0.486663	1.86584	2.62674	-1.64185	6.55448	0.5902	0.464134	-0.611939	-2.54755	0.134943	1.59077	0.634007
-0.17352	1.50479	1.50479	-0.45021	-0.45021	1.50479	-0.850137	-1.67994	-1.80183	-0.804255	-1.02467	-3.79362	-1.57816	0.299416	0.0205063	13.5342	-5.49933	3.33921	-0.557867	3.86048	-1.45987	0.0200328	-1.36148	-1.72105	-1.30751	0.801607	0.0308902	2.68245	0.92707	-4.53533	-0.989685	3.15193	-1.0061	2.64386	-1.0061	-1.27562	-0.683379	-0.671821	-0.97368	1.45214	5.80962	-1.86342	4.66648	1.23491	0.875451	-0.697051	-4.2561	-0.864057	5.18196	0.943513
0.0033198	0.629982	0.629982	-0.489661	-0.489661	0.629982	0.32656	-2.85719	-3.44592	-0.287352	-1.53076	-7.17899	-5.98622	-0.523204	-0.787851	6.95673	-2.96214	1.53791	-0.482888	7.46886	0.342133	0.863349	-0.415432	-1.64198	-2.50612	2.00974	-0.473941	0.0331983	5.43891	-8.36596	-1.569	4.2753	-1.3534	-0.0243419	-1.3534	-0.0505386	-1.10935	-0.989905	-1.65336	2.16858	3.18811	-2.03614	6.85544	0.816443	1.76	-0.975415	-2.44039	-0.235769	2.92836	-0.115739
-3.6289	-0.817615	-0.817615	-1.75512	-1.75512	-0.817615	-1.35307	-3.57104	-1.80659	0.438207	-0.563969	-4.242	-7.09505	-0.66009	-1.18568	9.72847	-6.59931	1.16964	-2.0201	16.0604	3.22649	1.31405	-3.52891	-1.55424	-3.48064	1.31828	-1.13459	1.41547	3.52467	-5.90657	-2.5654	4.75523	-0.106695	0.592378	-0.106695	-0.50811	-2.71824	-1.28562	-1.67586	2.5047	2.59576	-2.0846	3.88232	0.826568	0.0252959	-1.04994	-4.72128	-1.73553	7.20441	0.672011
-7.49231	0.8171	0.8171	-0.541378	-0.541378	0.8171	-0.919316	-1.90612	-6.65198	0.675304	-5.25125	-5.13033	-8.25176	-0.200669	-1.21558	6.30686	-8.65924	3.09842	-2.49481	9.24171	1.77186	2.62705	-4.25128	-3.23637	-4.8338	-0.406284	-0.370682	-0.0927046	2.24949	-12.0065	-2.68825	3.53248	-0.480889	0.513271	-0.480889	0.183215	0.0138833	-0.540438	-2.95601	0.861166	2.77495	-3.22553	9.33663	0.946581	-0.00735462	-1.46521	-7.5862	0.181295	7.47766	2.57369
-1.54269	1.22072	1.22072	0.19921	0.19921	1.22072	-2.16147	-3.5783	-3.7894	0.342497	-1.76468	-5.17006	-6.64237	-1.33616	0.0432031	11.3468	-6.24021	0.830496	-0.253082	6.88995	-0.448862	0.683282	-0.934109	0.199524	-1.95844	0.249861	-0.840899	0.397147	0.495066	-3.1027	-2.13254	5.46709	-0.776592	0.9512	-0.776592	-0.807587	-1.1239	-0.443645	-0.991821	1.98218	1.10734	-0.466309	5.41751	1.59977	0.718508	-0.630326	-1.68768	-0.90179	2.23377	-0.159614
-6.52667	-0.023769	-0.023769	0.850281	0.850281	-0.023769	-0.931543	-3.41248	-5.90302	0.0931777	0.116718	-4.34663	-6.8532	-1.294	-0.0988334	9.95961	-6.41225	2.81683	-0.268959	8.52627	-0.549526	4.00489	-0.494939	-0.972786	-4.8297	3.27999	-0.51812	2.02671	1.85661	-6.39539	-1.47836	4.74048	0.440637	0.684526	0.440637	0.00171111	-1.29509	-2.97289	-1.38616	2.45656	2.69755	-1.94887	10.2716	0.106556	2.15995	-0.115099	-2.31824	-0.0589296	5.57152	5.02176
-4.26516	2.6139	2.6139	-0.78605	-0.78605	2.6139	-1.26956	-4.55085	-1.75284	0.679651	-0.243546	-2.85065	-6.38347	-0.708402	-2.37877	11.6254	-9.71972	3.17379	-0.236187	10.9977	1.8172	4.1977	-1.92954	-1.48535	-3.38536	3.22714	-1.4232	1.03284	2.81379	-7.49105	-0.622988	4.87061	-0.183115	0.300772	-0.183115	0.337204	-0.72708	-0.702973	-0.711913	4.40514	3.37751	-1.84165	6.364	1.22779	2.03753	-0.344323	-5.63586	-1.07279	7.0462	0.0808522
-2.38374	1.08579	1.08579	-0.604591	-0.604591	1.08579	0.313127	-2.1549	-2.30522	-0.141646	-1.34566	-6.40206	-7.23177	-0.280194	-0.243271	12.2429	-4.35252	4.80423	0.273946	8.01983	0.394248	1.22893	-1.80441	-0.81594	-1.49309	0.239053	-0.236663	-0.0607958	1.86097	-5.88821	-0.346915	5.26041	0.25503	0.313012	0.25503	-0.5454	-1.65041	-1.65106	-1.03842	1.09309	6.47528	-1.84162	3.40291	0.735042	2.4775	0.610219	-3.25215	-1.23404	-0.676195	0.228663
-6.66667	-0.0446747	-0.0446747	-2.80291	-2.80291	-0.0446747	-1.06059	-5.88963	-3.30895	1.24687	-3.10913	-9.25007	-4.73187	-0.0601961	-0.414202	14.4107	-8.93093	1.23051	-2.90416	15.9379	-0.263243	2.5767	-1.32555	-0.194392	-3.37985	4.2013	-0.837288	0.942048	2.21553	-7.17816	-4.43892	3.89432	-1.39007	0.417379	-1.39007	-0.439387	-1.08515	-1.32701	-1.00746	1.75971	4.19022	-3.04415	7.43504	0.934385	-0.0731566	-0.377924	-6.26317	-1.58227	3.57435	-0.413479
-1.26311	0.605789	0.605789	-0.0424377	-0.0424377	0.605789	-2.26913	-0.329639	-7.04464	-1.57171	-0.244414	-3.32967	-4.38137	-0.0784613	-0.449005	7.58632	-4.842	0.685785	0.000138636	5.37729	-4.90715	-0.211782	-1.72108	-2.52272	-2.81299	0.519502	0.363478	-0.0369866	4.09036	-3.49052	-0.907629	3.39438	-2.84618	1.56867	-2.84618	-0.281829	-0.453432	-0.439829	-1.15763	1.67498	1.28957	-2.13136	8.55642	0.226731	1.66961	-0.919478	-2.95511	-0.980749	7.59874	0.384958
-2.23081	1.97532	1.97532	-1.76889	-1.76889	1.97532	-0.358895	-1.52749	-2.0807	1.1302	-1.52004	-2.35589	-3.97921	-0.405566	-0.964907	2.14897	-6.72815	5.59227	-1.55523	11.2581	-1.3698	1.84174	-0.287815	-0.463662	-2.97192	2.43806	-0.420781	1.3591	2.27051	-5.24811	-1.10152	8.50025	-0.0748174	-0.0773269	-0.0748174	-0.370188	-0.445861	-2.48399	-0.558028	0.917562	6.69045	-3.15328	7.86997	1.2399	-0.252054	-0.802893	-3.05973	-0.692977	3.9494	1.07735
-3.03597	2.02722	2.02722	-0.76777	-0.76777	2.02722	-0.614915	-3.18487	-2.16995	0.194026	-0.275174	-2.4151	-3.64563	-1.9626	0.365358	12.2639	-4.37555	2.53754	-1.64329	5.92324	0.321533	2.91528	-0.0599455	-1.63531	-1.66889	0.0581344	-1.34301	0.29551	1.98559	-3.99776	-1.06785	0.753237	-0.61813	0.858626	-0.61813	-0.864033	-0.303665	-0.730432	-0.893467	6.27637	3.37807	-1.09527	4.97104	1.34451	2.50767	-0.100083	-5.79245	-2.4034	4.05066	0.183262
-0.747157	1.17411	1.17411	0.925597	0.925597	1.17411	-0.399534	-4.51342	-2.48868	0.53461	-0.370236	-1.5986	-6.05697	-1.19392	-0.0155091	7.02965	-3.87545	4.50842	-0.574763	6.57058	-2.32313	1.31975	-0.557892	-0.320738	-1.74328	1.54901	-0.476308	1.26651	2.03992	-4.60998	-0.538058	2.40965	-1.4856	0.284306	-1.4856	-0.150119	-3.39837	-0.389697	-1.53483	2.70036	2.7745	-2.08716	7.06523	1.52677	0.0349393	-0.314431	-5.09163	-0.100632	5.83301	0.291242
-1.91522	0.716718	0.716718	-0.761838	-0.761838	0.716718	-1.5619	-1.83717	-3.05594	0.119006	-2.36397	-3.6478	-4.5925	-1.99864	-0.249332	8.46154	-5.06477	0.391019	-0.45086	4.86357	0.282721	2.44157	-0.393563	-1.68798	-3.12289	1.74042	1.17282	2.47746	2.64462	-7.29924	-0.949616	6.37708	-0.85687	1.22859	-0.85687	-1.47613	-0.938503	-0.36971	-0.494646	0.837179	2.4276	-3.58025	5.44819	2.17153	-0.243396	0.0230413	-3.6402	-0.440202	2.90714	0.294275
-3.32532	0.262558	0.262558	-0.825914	-0.825914	0.262558	-0.374669	-3.2404	-5.44153	0.12273	-0.666385	-3.87601	-5.39691	-0.814647	-0.233255	13.9972	-7.15597	7.12447	-1.22826	10.8033	-1.95061	1.68374	0.279509	-1.9273	-3.2527	2.95233	0.579812	0.105354	3.39372	-6.57942	-3.67112	4.40647	-0.155937	-0.39902	-0.155937	-0.744112	0.0295033	-1.8679	-0.319929	2.60755	1.83416	-1.74085	5.63193	0.122257	-0.774779	-1.25372	-5.83954	-3.75029	0.689576	0.667244
-2.79108	-0.0532833	-0.0532833	-0.508321	-0.508321	-0.0532833	-1.55183	-4.17153	-1.71928	2.24726	-1.12932	-4.05706	-5.56756	1.11763	0.545953	5.49035	-4.45566	0.780881	-0.96605	3.28493	-0.936492	0.375225	-0.478981	-1.13596	-3.08794	0.167992	-0.01302	0.545265	2.65771	-4.55489	-1.38763	5.84141	-0.144247	2.90289	-0.144247	-0.624253	-0.387235	-1.78941	0.481491	3.18411	3.76267	-2.15527	6.95723	0.795427	-0.382561	-1.59962	-1.90478	-0.74195	2.03469	0.673668
-0.951921	0.280557	0.280557	-1.42856	-1.42856	0.280557	-0.837843	-7.38946	-0.613855	0.0556296	-0.712696	-2.70803	-4.56331	-0.069697	-0.159106	2.29547	-3.29194	3.73596	-1.36699	6.1365	0.409953	0.980842	-1.32029	-0.230328	-0.491113	0.952632	-1.22209	-0.320289	0.587917	-5.30819	-0.759094	2.09637	-1.3013	0.380782	-1.3013	-0.0757199	-1.2726	0.00740035	-0.0529858	4.00674	1.41702	-1.51109	2.916	1.49281	0.0956072	-0.244594	-2.19919	-1.18508	3.28504	0.239875
-4.95939	-0.487682	-0.487682	-2.00552	-2.00552	-0.487682	0.250414	-1.82037	-2.2048	0.17585	-1.57011	-11.2491	-5.308	-0.423066	-1.79608	13.8184	-4.30831	-0.285026	-2.20288	4.72213	1.06498	4.56025	-2.63969	-0.945475	-4.29307	0.678405	-1.39981	-1.32472	1.59104	-5.26016	-0.929749	2.56927	0.534858	1.21181	0.534858	-2.01429	-1.92848	-1.33637	-0.785947	2.65566	4.99949	-6.49	3.80354	1.22451	0.603103	-1.81117	-3.46276	-0.75767	3.1448	0.388257
-4.87424	0.479245	0.479245	-0.538547	-0.538547	0.479245	-0.350783	-3.65451	-3.19935	0.0208574	-0.766276	-4.73462	-5.57925	-0.579614	-0.0231728	12.8562	-1.86528	0.991088	-0.581902	8.13537	3.12317	1.89323	-0.0247372	-1.59078	-4.43343	1.68536	-0.631151	0.128966	1.57777	-7.46103	-0.814958	4.88314	-0.0448731	1.05157	-0.0448731	-0.535254	-3.9842	-0.590783	-0.46406	1.28302	1.74827	-4.19988	8.13659	1.24185	0.0591799	-2.05695	-4.73628	-0.641195	1.52867	1.09983
-4.41752	0.468651	0.468651	-0.684351	-0.684351	0.468651	-0.375416	-5.1786	-4.27175	0.526582	-0.283599	-4.31916	-3.19347	-0.402375	-0.0252172	12.9458	-2.14954	2.86994	-1.56221	4.80689	0.712664	3.32383	-0.306254	-2.30714	-2.8304	2.25103	-0.162625	0.53227	5.2547	-3.28193	0.0157811	6.25195	-1.34397	1.74563	-1.34397	-0.440526	-0.848544	-1.50621	0.118315	1.03037	1.02396	-0.519364	5.82725	2.68172	0.92173	-0.0943776	-2.18093	-0.215427	1.67622	0.370462
-0.273384	1.41847	1.41847	0.233941	0.233941	1.41847	-1.36979	-2.8599	-0.635087	-0.103118	-0.678613	-2.27536	-5.05248	-1.80675	0.910478	9.65136	-6.06027	5.50677	-0.328023	2.59944	-2.4747	4.44793	0.354561	-0.651486	-2.71969	0.177069	0.819821	1.08702	0.565999	-7.55856	-0.547075	2.39759	0.934379	1.40828	0.934379	-0.205267	0.486391	-2.96874	-0.202148	1.32299	4.66185	-0.599481	-0.950584	1.35703	3.30289	-0.982183	-2.02817	-0.184816	1.15989	0.135367
-1.47085	0.245676	0.245676	0.0821611	0.0821611	0.245676	-0.382336	-2.63653	-2.73284	2.35353	-0.847095	-3.78264	-3.4578	-0.130386	-0.418355	9.76745	-2.90393	2.39822	-2.98299	7.96814	1.39796	2.72112	-2.4168	-1.75853	-1.34271	1.56186	-0.5483	-0.961653	1.53826	-5.45675	-0.215655	2.10951	-0.709977	3.81573	-0.709977	0.340455	-2.15679	-0.70727	-0.536954	1.25495	2.87159	-2.95415	1.46755	0.330087	-1.05526	-1.1292	-1.9259	-0.212253	1.61579	1.17236
-1.25022	0.278349	0.278349	-3.01256	-3.01256	0.278349	-1.13631	-3.53816	-3.30816	2.77347	-1.55746	-1.54637	-2.66545	-2.31952	-0.3648	7.43853	-1.66714	3.86292	-0.745184	6.19712	-4.32236	1.67888	0.0406255	-0.321086	-0.761718	0.933523	-0.666292	0.672921	1.99444	-2.20828	-0.534325	3.59924	-0.102581	-0.29912	-0.102581	-1.44464	-0.256517	-1.18705	-0.322501	1.94809	1.58777	-1.14239	4.61005	1.2267	-0.299473	-0.155678	-1.20945	-0.652685	-0.724927	1.3384
-3.36919	0.766208	0.766208	-0.946563	-0.946563	0.766208	-0.296259	-5.09184	-3.65947	-1.20552	-1.47938	-4.64014	-3.12718	0.201207	0.210237	14.1298	-5.20444	1.96186	-0.187638	4.41706	-0.0731353	2.18797	-1.43397	-0.204813	-1.32862	0.487037	-2.15746	1.13295	0.142783	-5.99429	-1.58078	3.95837	-1.70903	0.868009	-1.70903	-1.90192	-1.95099	-2.40661	-0.89865	1.76101	1.62843	-3.39504	6.10356	1.38954	0.294212	-0.924386	-3.06901	-0.598025	0.180309	2.10953
-0.936547	-0.045345	-0.045345	-1.39913	-1.39913	-0.045345	-1.05272	-4.67094	-1.98213	-0.702119	-1.47124	-3.003	-4.06098	-0.257075	-0.653205	12.6244	-2.3979	0.6174	-0.462657	1.05288	-1.58675	2.75665	-0.857763	0.078486	-1.46166	-0.483357	-0.174822	-0.982967	2.56494	-2.2539	-0.139693	1.86907	0.37354	1.79643	0.37354	-0.722956	-0.756201	-1.39968	-0.345371	2.21967	2.6168	-1.82154	0.28022	1.31469	0.81839	-0.193121	-1.97199	-0.393581	3.20741	1.02241
-2.16488	1.29488	1.29488	-1.08501	-1.08501	1.29488	-1.0467	-2.0472	-3.03955	-0.906984	-3.10028	-5.07933	-2.03998	-1.31764	-1.58024	16.4759	-3.56364	0.0582521	-1.36479	7.09751	2.8308	3.86387	-0.97147	-1.4543	-3.75669	1.09974	-0.636154	-0.581877	3.51614	-8.27046	-1.55258	0.398607	-2.44889	0.536344	-2.44889	-0.541446	-1.77559	-0.100214	-0.403977	2.28966	1.41298	-2.68293	4.05615	1.57179	-0.255556	0.0918569	-5.65129	-3.13607	1.52387	1.14382
-1.30762	0.466796	0.466796	-2.21633	-2.21633	0.466796	-0.0815057	-3.1939	0.912708	0.0778791	-0.532835	-5.20549	-3.59049	-0.525575	-0.666473	7.97431	-3.99951	1.34547	-2.89485	4.10853	-0.543795	2.65757	-0.42533	-1.60551	-7.1854	0.112386	-0.55903	-0.265935	1.14076	-2.55184	-2.5361	4.37003	-0.480304	0.405643	-0.480304	0.264025	-0.718931	-1.23562	-0.6345	0.949709	3.93853	-1.36623	0.211104	0.993508	0.359731	-0.798473	-0.712564	-1.13536	3.14093	0.178896
-3.53918	0.896016	0.896016	-0.11199	-0.11199	0.896016	-0.19519	-2.90977	-4.37656	-0.620659	-1.13034	-4.35387	-5.74727	-0.403312	-0.851987	11.4313	-3.21016	1.43548	0.105132	6.13719	-4.77305	2.03499	-0.260303	-0.237163	-2.84341	0.955305	-2.77649	0.236104	0.444647	-2.2497	-2.50161	2.45864	-0.606119	0.854896	-0.606119	-0.863757	-0.409888	-3.66419	0.38949	5.66157	10.7535	-4.70566	3.60689	1.06053	0.0356203	-0.257631	-3.02339	-0.346162	0.177017	-0.0460219
-1.09826	0.910299	0.910299	-0.55436	-0.55436	0.910299	0.342147	-1.82926	-2.97388	0.294477	-0.117469	-6.92241	-3.27591	0.00156725	-0.560432	10.2189	-1.12396	2.05857	-1.36695	0.684796	-4.47131	0.418574	-1.80249	-0.409076	-3.36343	0.815611	-0.336093	-0.899483	0.0351518	-3.27243	-0.85787	1.70662	0.313782	2.24039	0.313782	0.24549	-2.21147	-0.635523	-0.224104	1.51856	2.55656	-1.93651	-0.420949	2.29993	-1.08169	-0.207836	-1.25809	1.03122	-0.086178	0.895623
-2.33176	-0.0744662	-0.0744662	-0.34943	-0.34943	-0.0744662	-0.209438	-5.48778	-1.53947	-0.164564	-0.99501	-4.15323	-2.63165	-0.0540999	1.91112	5.77392	-2.3051	2.55071	-0.862779	6.49362	0.375419	2.57593	-0.395217	-0.247492	-1.58469	0.426777	-0.302281	-0.650683	2.341	-2.03544	-1.17211	2.83583	-2.39875	0.0683073	-2.39875	-0.500295	0.516333	-0.387641	-0.521189	0.730193	3.91969	-4.0934	3.11511	0.294347	0.537128	-0.125447	-1.51222	-2.97663	5.91242	0.205509
-5.19121	0.116751	0.116751	-2.48647	-2.48647	0.116751	-1.10839	-6.99396	-0.303039	1.97282	-0.793368	-3.03201	-4.27776	-0.800021	-1.02879	15.1462	-7.25439	2.56627	-2.73315	14.5499	7.3548	1.64106	-2.67646	-1.09856	-4.05901	2.12624	-2.58093	1.28345	2.90607	-8.65308	-2.49567	4.5471	0.0959248	0.693064	0.0959248	-2.20574	-0.800265	-2.86604	-2.38969	2.83388	3.08873	-5.9265	8.15369	1.72325	-1.91724	-0.87095	-3.01618	-3.93019	1.9108	-0.157443
-6.75386	-0.152802	-0.152802	-4.72917	-4.72917	-0.152802	-0.807561	-4.62687	-4.67509	3.19396	-0.507604	-5.29002	-9.17423	-0.925008	-0.477739	17.2835	-5.41782	0.686576	-0.978483	16.6622	2.81345	2.39171	-2.30422	-0.610223	-5.47228	3.50472	-0.502095	2.22968	3.15345	-9.25427	-1.94981	7.69222	-1.39861	2.29328	-1.39861	-1.21362	-1.19029	-0.869864	-3.12219	5.17048	1.20542	-3.07626	6.84549	0.410008	-0.993208	-1.11362	-6.2714	-1.58693	3.83323	-0.639176
-2.49026	0.528664	0.528664	-2.3614	-2.3614	0.528664	-0.190837	-2.89477	-2.72078	-0.345056	0.381995	-2.08948	-2.89271	-0.0200484	-0.166374	13.2456	-3.38403	2.39437	-0.452159	10.0959	0.19966	2.8378	-0.303275	-1.29127	-3.68975	-0.140568	-1.23723	-0.265136	2.75086	-3.67504	-1.35172	4.05599	0.0126131	1.14	0.0126131	-0.0471511	-1.43388	-1.81305	0.22317	1.78093	1.57577	-0.834562	4.32739	0.277452	2.49644	-0.141995	-5.96302	-0.332376	2.55605	0.741524
-4.01102	0.373381	0.373381	-1.32763	-1.32763	0.373381	-0.136824	-3.26971	-8.04942	-0.21289	-2.79696	-4.49424	-6.29135	-0.111616	-0.540631	12.8889	-4.6168	3.63586	-1.69952	8.89825	-0.304158	1.02964	-1.79132	-0.0978001	-2.44698	1.94694	-0.0982289	1.97542	1.09039	-11.2189	-1.36964	5.69434	-1.48922	1.48395	-1.48922	-0.260662	-2.75524	-0.424052	-0.315718	1.02274	4.70606	-3.41232	10.3102	3.78223	-0.12551	-0.1021	-6.77054	0.376389	0.474962	-1.29758
-3.84427	0.339594	0.339594	-0.222397	-0.222397	0.339594	-0.578782	-1.84929	-2.01582	-0.169277	-1.77595	-4.06053	-7.24194	-1.27036	-0.0449952	20.3694	-1.75427	2.28304	-0.540215	8.43981	4.81143	5.91603	-0.92351	-0.728537	-1.85168	0.526421	-0.336969	-0.0232858	0.459342	-2.0627	-0.518983	4.50726	0.668858	-0.179299	0.668858	-0.453852	-1.31832	-0.611078	-0.25614	8.77813	2.82751	-1.88936	0.261726	2.25763	0.511965	-0.291565	-1.81142	1.27489	1.21694	0.688933
-6.35083	0.773371	0.773371	-0.537139	-0.537139	0.773371	-1.17613	-2.67474	-1.78059	-0.250321	-0.200922	-5.03494	-6.50596	-2.16417	-0.712422	13.9704	-8.6343	0.354567	-0.439727	9.9057	1.69173	1.89509	-1.34758	-0.742802	-3.07131	0.991164	-1.34971	-1.39768	1.66187	-4.51168	-0.924379	4.60409	1.46516	0.856148	1.46516	-0.357906	0.616621	-1.36845	-0.326372	2.74675	3.37111	-4.14869	2.87141	2.04132	0.60113	-0.615333	-4.40589	-0.814248	7.6787	4.02079
-2.42398	0.903357	0.903357	-0.562819	-0.562819	0.903357	-0.492966	-3.20852	-4.22977	0.571767	-0.0921689	-1.29993	-4.27649	-2.29617	0.523859	12.6804	-1.49324	1.42257	-1.18768	5.63808	-0.586732	0.407127	0.181964	-1.57422	-0.409441	0.767283	0.010281	0.00453967	3.10506	-3.56426	-1.67731	1.3003	-0.00881109	1.56766	-0.00881109	-2.98781	-2.72349	-1.33624	-0.221637	1.83514	3.47229	-3.76897	-0.880673	0.0114877	1.60677	-1.81948	-3.79426	-0.021488	0.581126	1.34318
-2.00868	0.931456	0.931456	0.348054	0.348054	0.931456	-2.25937	-7.72186	-2.50675	-0.575178	-2.31074	-2.87241	-5.57387	1.03139	-1.73654	6.18095	-0.125504	1.74732	-1.34805	9.70725	-0.705355	3.86701	-1.23531	-0.414838	-2.64597	0.17727	0.278492	0.483752	1.72575	-3.63622	-1.62839	3.04297	-0.18383	2.12369	-0.18383	-0.643266	-0.515343	1.23075	-0.26368	2.75929	0.9563	-5.20182	4.10119	1.6272	-1.31696	-0.198268	-5.75845	-0.420039	2.76208	0.154185
-1.6812	-0.391206	-0.391206	-0.59293	-0.59293	-0.391206	-0.0986194	-6.62702	-0.420719	0.809549	-0.62493	-2.7571	-2.22194	-0.693034	-1.3992	8.08066	-1.47289	0.973174	-2.85226	6.15743	0.332762	2.75357	-0.429772	-1.42914	-6.79211	1.8416	0.0147727	2.76506	4.75968	-3.88076	-2.08232	2.15853	0.286021	2.22446	0.286021	-3.32984	-1.8963	0.239256	-0.654759	5.41228	0.996985	-1.42252	1.10241	0.634209	-0.244171	-2.76817	-1.47001	0.582185	0.53576	0.369766
-3.00611	1.39635	1.39635	-0.281873	-0.281873	1.39635	-0.675667	-1.63018	-2.96042	-0.974436	-2.23019	-2.74185	-3.45033	-0.619453	-0.633256	7.40174	-0.888026	2.98588	-2.15938	9.59466	-0.172825	1.29197	-0.984938	-0.23015	-2.1135	1.49416	0.137166	-0.433738	2.08499	-1.18376	-1.21977	0.916669	-1.01018	-0.0553843	-1.01018	-0.71908	-0.787276	-0.651797	-1.60666	0.709151	5.89287	-0.662655	2.98959	1.88623	-0.595512	0.100311	-1.5721	-1.05706	1.65788	0.928304
-8.08736	0.244239	0.244239	-0.413898	-0.413898	0.244239	-0.402149	-6.55159	-1.02029	0.759467	-0.847958	-5.90702	-4.51504	0.329831	-1.9211	18.8582	-4.66159	0.738586	-2.42825	10.6632	3.97381	2.07071	-2.31977	-0.816033	-5.73033	2.4809	-2.20263	0.33629	2.08428	-10.9229	-4.02369	5.71585	-0.725112	-0.884632	-0.725112	0.199269	-1.20729	-5.57331	-2.58357	6.00441	2.96942	-4.07171	6.02213	0.908213	0.154052	-0.339831	-2.85214	0.183588	3.9468	1.39647
-1.35964	0.733667	0.733667	-0.729189	-0.729189	0.733667	-1.86867	-3.61873	-0.17165	-1.39655	-0.767726	-2.6086	-7.31061	-0.213957	0.198223	10.3673	-3.71542	3.13234	-0.844463	8.07913	0.866295	5.12511	-0.28343	-3.57879	-2.37494	1.36691	-0.495375	-0.0599152	0.979932	-5.11166	-1.26169	2.46359	0.195751	0.513256	0.195751	-1.0959	-1.86473	-1.76366	-0.0340148	1.07559	0.102144	0.0729453	1.38204	0.525601	-0.51021	-1.02913	-2.2113	0.635878	3.31534	1.11579
-6.25624	0.12324	0.12324	-4.32122	-4.32122	0.12324	-0.486396	-3.23299	-2.32528	0.992398	-2.76668	-2.54679	-5.96699	-0.633439	-1.75663	15.5397	-4.16232	-0.740632	-1.80859	10.846	4.17552	1.98844	-2.03433	-3.13737	-4.96798	0.261138	-0.698346	-0.561498	2.70744	-5.3477	-1.0975	3.60992	-0.548555	1.93274	-0.548555	-1.78913	-2.22816	-1.3966	-1.35152	4.7338	4.59873	-2.71542	7.91361	2.4479	-0.500198	-0.249533	-8.58269	1.59158	2.04606	0.245899
-4.1776	0.567154	0.567154	-1.22175	-1.22175	0.567154	0.0443017	-4.59765	-6.92904	2.06464	-2.04264	-7.61803	-4.99213	-1.79978	-0.419103	15.0879	-5.8688	0.117451	-0.84487	14.1673	7.11403	1.19905	-0.457417	-1.41649	-3.04981	1.57071	-0.482414	0.352792	2.94617	-4.23317	-2.37287	6.39988	-0.41283	0.97143	-0.41283	-1.45629	-0.599947	-1.96255	-0.487342	3.18353	2.49219	-5.20137	8.31459	1.69687	0.487036	-2.15335	-8.01182	-0.507125	6.93202	1.76747
-1.49371	0.493656	0.493656	-0.9182	-0.9182	0.493656	-0.410645	-3.72013	-0.312229	0.810371	-1.24843	-6.35782	-4.41942	1.04743	-1.30826	4.15741	-3.95676	1.76424	-2.10692	4.55342	-1.63773	5.37965	-1.95289	-0.59032	-2.67776	0.873334	0.498343	-0.425335	1.2845	-3.89901	-0.389961	3.29535	-1.24859	0.139185	-1.24859	0.330291	-1.5634	-2.64908	0.113874	0.782578	0.937458	-2.05962	3.32992	1.28996	-0.477311	-0.77265	-4.83747	-0.536753	0.862033	0.251009
-1.25125	1.70073	1.70073	-0.0334735	-0.0334735	1.70073	-0.612378	-2.55115	-2.31035	-0.820132	-0.550863	-2.60032	-5.97389	-0.699667	0.29885	4.60318	-0.815518	3.14612	-1.31053	1.42514	0.184704	-0.0280685	-0.787708	-0.346021	-0.689716	0.369839	0.0401799	-0.252165	1.24331	-2.69103	-0.875228	2.4406	-0.820165	1.47576	-0.820165	-1.39733	-0.879706	-0.717126	-0.244031	1.76221	4.87666	-5.08006	-0.694167	2.19725	-0.100698	0.196616	-1.86452	0.11296	1.05138	0.922034
-0.902764	0.89541	0.89541	-0.880615	-0.880615	0.89541	-2.12784	-3.35161	-2.67659	-0.666864	-1.29979	-4.25176	-1.8108	0.481871	-0.344812	1.89609	-4.79527	2.28049	-1.76302	6.4874	-3.4143	6.81818	-1.00614	-1.0925	-1.75759	0.474639	0.0972651	-1.17487	2.05491	-5.17247	-0.769864	5.04278	-0.295588	1.59583	-0.295588	-0.186055	-2.49621	-1.36314	-0.442504	2.35013	5.11328	-5.87614	5.7279	2.63769	0.486414	-1.75176	-6.66903	2.26717	2.12183	0.939616
-0.874069	0.20157	0.20157	-1.17092	-1.17092	0.20157	-0.501004	-1.9147	-1.69712	0.33132	-0.488201	-3.37454	-3.723	-1.74913	-0.352376	3.93496	-1.723	2.93797	-0.00960729	4.49243	-0.0445504	2.85045	-0.06099	-0.888386	-2.25929	3.90197	0.883631	-0.412106	2.7349	-3.09129	-2.18681	1.63265	-1.02086	0.454531	-1.02086	-1.38576	-1.05912	0.622356	0.390352	1.553	2.35952	-3.92445	3.94838	1.15979	1.0153	-2.10783	-2.95442	-0.455581	0.990036	0.106647
-2.60597	0.543031	0.543031	-1.466	-1.466	0.543031	-0.251137	-5.07112	-0.833763	0.572216	-2.10903	-2.23149	-5.07572	-1.33386	-0.519755	16.4262	-2.66575	2.30223	-2.47525	3.80256	1.10984	-0.483021	-0.0386525	-2.05115	-0.620622	1.15985	0.371704	-0.416033	2.33325	-4.65452	-1.32404	3.37201	-0.370211	0.545203	-0.370211	-0.814584	-0.68371	-2.29839	-0.483736	1.31595	2.25368	-0.89669	2.88101	2.0683	0.0496461	-0.226125	-3.9446	-2.51062	1.95742	1.08311
-2.06441	-0.457054	-0.457054	-0.92285	-0.92285	-0.457054	0.404965	-3.078	-4.21118	1.68083	-0.0693725	-9.96005	-6.76657	-0.546828	-1.06655	18.8806	-9.7747	1.78068	-0.679442	14.9332	0.369504	1.30704	-1.01812	-1.53257	-3.65127	1.56199	-1.05556	2.46616	2.82633	-5.41176	-1.54162	5.76466	-1.31517	0.9497	-1.31517	-0.497543	-3.09594	-4.68425	-0.568599	2.55982	4.6867	-0.864109	4.31115	2.85778	0.192632	-0.734744	-3.27811	-1.70004	1.95482	-0.0488541
-8.53296	0.68573	0.68573	-1.76148	-1.76148	0.68573	-0.904572	-6.17699	-1.91719	-1.24453	-1.64236	-3.08682	-2.91182	-0.710654	-0.475531	16.6448	-7.37804	0.64266	-1.72024	11.1588	4.26862	0.952498	-1.58638	-1.32951	-3.60139	0.612735	-0.756584	2.02081	3.3774	-7.79744	-0.820316	2.50974	0.223837	2.26108	0.223837	-1.3539	-0.216053	-1.64545	-1.55649	2.49473	4.634	-1.15668	3.4093	0.750469	0.432453	-0.931027	-3.58947	-0.161116	3.67983	1.21561
-2.15386	0.893616	0.893616	-0.570637	-0.570637	0.893616	-1.14015	-2.43396	-4.04179	1.59129	-2.46915	-7.01726	-5.01823	-0.682011	-0.207069	13.4317	-7.09882	3.88019	-2.21876	6.24618	4.90169	2.10699	-1.822	-1.57465	-3.04058	0.752799	-0.816865	-0.962198	2.48031	-7.47761	-1.04513	4.25054	-0.193415	0.017211	-0.193415	-1.03922	-0.918895	-3.5561	-0.504129	1.44594	4.02651	-3.46781	5.76067	1.08261	-0.218373	0.062462	-4.72364	0.41596	4.9544	1.70407
-2.41877	1.35091	1.35091	0.116089	0.116089	1.35091	-1.79226	-4.90512	-4.50469	-0.304526	-2.43409	-6.37149	-1.50584	-0.0303818	-0.012929	7.1883	-1.25127	3.95187	-2.87001	7.32653	-0.647671	3.56496	-1.03217	-0.265495	-3.49849	0.102869	-0.133691	-0.449782	1.6421	-4.85935	-4.90005	4.36076	-0.116135	0.662311	-0.116135	-0.129325	-1.25207	0.425165	-0.151143	3.41431	1.75498	-1.07298	0.279336	1.09346	0.438572	-1.54708	-3.25671	-0.0323323	1.2243	2.98895
-3.54967	0.14462	0.14462	-1.89672	-1.89672	0.14462	-1.84407	-3.5462	-0.489851	0.488656	-0.973139	-3.25604	-7.24129	-0.960248	-0.577299	13.107	-4.65038	1.76958	-0.60667	7.74998	3.57403	2.3531	-0.249773	-0.951144	-2.77105	1.61852	-0.717491	1.28437	3.93429	-4.63463	-1.36561	2.84384	-0.393255	0.133527	-0.393255	-0.324029	-2.55844	-2.60403	-2.80253	2.33733	3.16031	-2.52548	1.17011	2.46186	0.340036	-0.622676	-4.14556	-0.189984	1.41325	2.32628
-1.22245	1.4668	1.4668	-0.211299	-0.211299	1.4668	0.0165496	-3.06898	-1.74117	0.126164	-1.70057	-3.34571	-4.86985	-0.39158	0.5238	14.1124	-3.46758	2.32926	-0.445922	10.3971	3.34758	2.24237	-0.290034	-1.25159	-4.81662	0.348069	-0.0482079	0.0505687	0.668195	-4.5596	-2.08097	6.37989	-0.348542	0.42169	-0.348542	-0.439943	-2.85809	0.538245	-0.671926	5.23455	2.46836	-3.07188	1.92442	2.48897	4.2806	-0.851959	-3.5715	-0.822454	5.94077	2.1254
-1.7832	0.764586	0.764586	-3.79062	-3.79062	0.764586	-0.0368119	-2.59979	-3.51136	0.732416	-1.2968	-3.06314	-6.28982	-0.773219	-1.0978	6.50197	-4.03781	4.58194	-0.72619	11.0826	0.753689	1.47626	-1.52478	-1.10679	-0.909041	2.66351	-0.0451519	-0.189602	4.73506	-4.88793	-0.529823	3.82943	-1.28326	0.726064	-1.28326	-0.417681	-1.744	-1.49172	0.292863	3.42496	3.06315	-1.24517	1.21768	2.47016	-2.59166	-0.657599	-3.23679	-0.340515	2.01892	1.46961
-1.92396	0.814281	0.814281	-1.2511	-1.2511	0.814281	-3.03038	-1.99762	-3.34359	-0.130625	-0.926323	-0.815771	-2.10618	0.000582596	-0.809085	5.26252	-3.24638	3.38347	-0.403191	2.54464	-1.0882	1.039	-0.841483	-0.22634	-1.41606	0.221344	-0.181381	1.3676	0.8706	-1.31443	-0.486615	3.20106	-0.8765	-0.131607	-0.8765	-0.82451	-0.740365	-0.403073	-0.417706	2.95033	1.62663	-2.81893	0.260798	0.774737	-0.969251	-1.81586	-3.75085	-0.563356	3.23667	0.475717
-1.42976	0.72353	0.72353	-0.757034	-0.757034	0.72353	-0.189947	-6.21229	-0.77833	-0.423281	-1.3705	-3.60347	-1.2282	-0.690618	-0.536383	9.5712	-1.58194	-0.434331	-1.20001	10.3209	2.54618	0.742029	-0.782177	-1.35045	-1.84794	1.80121	0.02507	-0.564358	1.43691	-11.2605	-0.464744	4.46756	-0.484261	1.54954	-0.484261	-1.63445	-1.33917	-1.97725	-0.685517	1.90208	2.29264	-2.60517	3.2626	2.11839	-0.876497	-0.675547	-6.05322	1.18676	-0.0123165	0.664567
-1.03058	1.18491	1.18491	-3.00449	-3.00449	1.18491	-0.985606	-3.57377	-2.16571	-1.97866	-1.97641	-3.64145	-2.41742	-2.62134	-0.337195	11.3526	-1.00546	3.07912	-1.09477	5.54301	-1.04655	2.95413	-0.495298	-1.17711	-3.30868	0.836362	1.0224	-0.917946	2.61528	-3.31631	-2.21323	0.539212	0.867854	0.0112843	0.867854	-0.612727	-0.956201	-0.314221	-1.535	1.97061	2.96317	-0.165051	0.244725	0.497141	-0.0377286	0.136554	-2.35572	0.0665243	2.80505	0.177817
-0.371948	0.510939	0.510939	0.503763	0.503763	0.510939	-0.478777	-2.36171	-2.36256	-1.83296	-2.8942	-5.97896	-2.36429	-0.542904	1.306	8.50662	-3.99707	0.928817	-0.900051	8.91475	-3.75947	1.91106	-0.0987862	-0.546682	-0.891252	0.671371	-0.306112	-0.274857	0.986764	-6.42347	-2.18382	5.21156	-0.147646	1.69584	-0.147646	-0.304707	-0.935164	-0.607668	-0.401787	4.58036	2.30924	-1.1544	8.84686	1.51017	0.558677	-1.0251	-3.8065	-1.7315	5.77265	0.0428487
-2.08065	1.9376	1.9376	-1.83772	-1.83772	1.9376	-0.340577	-2.47421	-6.64672	0.71157	-1.4805	-5.2266	-5.76564	-3.89505	-1.15686	11.1993	-3.81806	0.342837	-0.724411	6.85016	2.47462	1.04511	-0.639453	-0.0919944	-2.54948	0.468942	-0.246855	-0.197135	5.23161	-5.27921	-0.563403	9.17017	-1.07958	-0.421556	-1.07958	-1.02637	-2.96856	-1.59202	-0.392873	1.60938	1.81948	-4.96702	5.17649	1.0413	1.1829	-0.642931	-2.91041	0.593278	2.16013	-0.0459527
-2.0331	0.000209003	0.000209003	-0.289771	-0.289771	0.000209003	-0.946746	-6.02718	-3.32623	-0.318091	-4.11322	-1.38027	-3.74045	0.251393	-0.497258	6.4011	-0.727081	3.84482	-1.47601	1.7026	-2.98815	0.728083	-0.238116	-0.663923	-2.48466	0.844058	-0.0677493	-0.692797	0.864066	-3.7112	0.030708	2.4885	-0.152457	3.38632	-0.152457	0.643535	-0.487592	-1.27161	-0.217539	3.46939	2.01659	-4.03737	-0.323186	1.01029	-0.690646	-1.2042	-2.03552	-1.35568	4.71764	1.77662
-0.39258	1.34804	1.34804	-1.59717	-1.59717	1.34804	-0.114078	-5.55159	-1.48411	0.534928	-0.381309	-2.39454	-2.84399	0.386536	-0.520304	18.7836	-9.00071	9.00641	-2.4273	12.0991	0.0546985	4.04822	-0.455775	-0.30385	-2.37924	0.156123	-1.50362	0.0952275	0.766238	-4.30005	-0.355957	7.40749	0.0655716	2.72559	0.0655716	0.458136	-0.613833	-0.26798	-1.81842	5.75729	1.56177	-4.54898	5.12473	1.80293	2.20929	0.0601477	-3.2799	-0.180798	3.66032	0.750504
-5.49327	0.420518	0.420518	-1.59251	-1.59251	0.420518	-1.01648	-3.78514	-1.60594	-0.469183	-1.7144	-4.21834	-7.10064	-1.73864	-0.848741	20.6894	-0.702529	0.0346686	-1.44727	5.21735	8.061	2.16535	-1.14673	-0.597277	-1.25695	-0.432918	-0.710178	-0.642524	3.66416	-10.5288	-3.79814	2.72558	0.339556	-0.460177	0.339556	-1.67519	-0.430386	-3.78526	-0.944077	2.44895	2.40996	-3.18962	8.38227	1.04067	1.00316	-1.90392	-3.98407	-1.19888	6.58517	0.577062
-0.979843	0.296281	0.296281	-0.764615	-0.764615	0.296281	-2.21229	-0.0257536	-3.72736	-1.22069	-1.17724	-3.89434	-3.11596	-1.37054	0.340541	8.38255	-1.69308	0.889921	-0.634727	2.84989	-0.945706	5.56071	-0.434389	-0.538496	-2.55067	1.73792	-0.492718	0.297296	1.92075	-1.97752	0.346292	1.63806	-1.48689	-0.322396	-1.48689	-0.896073	-0.389936	-0.89637	-0.161066	2.1669	1.86156	-5.27735	5.43025	3.00717	0.0419313	-0.0348957	-1.19895	0.957133	-0.107659	0.776042
-2.69408	0.422206	0.422206	-1.97389	-1.97389	0.422206	-2.26543	-0.535741	-5.78148	0.325729	-0.762235	-3.79195	-3.58225	-2.34896	-0.642007	8.21026	-1.38173	0.622093	-0.540275	1.10689	-0.137171	2.55722	-0.650491	-2.12176	-2.32011	0.58947	-0.498998	-2.39067	1.24157	-3.63612	-0.63184	0.455623	0.436881	1.17685	0.436881	-0.0511778	-5.29337	-0.701707	-0.990658	1.98633	2.2495	-1.55739	9.98909	0.410102	-0.688131	0.726659	-1.96801	-0.157342	1.29513	0.3352
-0.117307	0.980502	0.980502	-0.540248	-0.540248	0.980502	-0.180473	-4.1909	-1.62859	0.220824	-0.015641	-2.23294	-4.77406	-0.394217	-1.11933	6.03809	-3.06748	4.82697	0.19403	1.65127	-2.91941	0.112384	-0.156669	-0.38962	-1.27161	0.463933	0.899064	-0.978207	1.03703	-3.82698	0.566853	0.749253	-0.280548	-0.444924	-0.280548	-1.8998	-1.59848	-2.68914	-0.122136	2.79877	2.12317	-0.462545	0.137646	2.92266	3.27356	0.0497551	-2.11364	0.175105	-0.307354	-0.110194
-1.85878	-0.254441	-0.254441	-1.75	-1.75	-0.254441	0.236641	-4.26264	-0.147517	-0.071276	-0.858649	-4.67724	-2.35854	0.323564	-1.68391	9.21643	-4.80241	2.12593	-1.37742	11.4745	4.18123	0.0832809	-0.883914	-1.24355	-3.33353	0.623757	-1.32854	0.42148	5.09072	-6.35202	-0.897649	3.45962	0.0187592	1.54989	0.0187592	-0.7885	-0.2101	-0.21032	-1.28818	0.924435	3.07226	-6.64398	3.54548	1.17353	-0.708768	-0.738533	-3.13467	-1.31542	0.624476	0.406305
-1.69088	-0.270424	-0.270424	-2.77809	-2.77809	-0.270424	-0.960657	-2.06208	-2.01894	2.4161	-1.01034	-4.84672	-2.20193	-3.66979	-0.855543	7.60537	-2.20806	-0.239782	-1.39363	7.65096	-3.40891	1.39778	-0.820976	0.262411	-2.00258	0.902928	-0.318378	0.191668	2.01512	-2.96268	-0.249744	3.26358	-0.760832	-0.933833	-0.760832	-0.420983	-2.31283	0.154209	-0.587372	0.845307	1.66515	-0.345019	5.50224	0.0626156	0.541074	-2.37411	-4.57536	0.599786	2.30115	1.01121
-1.59535	-0.770207	-0.770207	-0.982534	-0.982534	-0.770207	-1.61697	-3.46347	-4.1639	2.69086	-2.2678	-3.80998	-4.99013	-1.31766	-0.195472	9.27059	-2.02553	1.336	-1.7131	11.3744	-0.102683	3.65939	-0.205193	0.00394843	-5.19195	1.34556	0.153401	2.33294	2.70116	-4.68409	0.0323117	4.83543	-1.62739	0.394159	-1.62739	-0.338532	-1.89243	-2.40628	-1.72407	2.56304	2.22252	-2.37001	8.18664	1.97564	-0.907425	-0.043116	-4.60442	-1.14894	6.54945	1.15129
-2.79389	-0.0456827	-0.0456827	-0.773016	-0.773016	-0.0456827	-0.146329	-7.3743	-3.7537	0.567903	-0.511819	-4.87806	-1.53646	-1.8351	-0.586816	12.4557	-1.32983	1.9644	-1.59629	5.13729	0.035348	0.427584	-1.01589	-0.753522	-3.41262	1.3666	0.0613066	0.0513863	1.52196	-1.35373	-1.67899	2.43207	-2.00534	-1.71234	-2.00534	-1.63087	-0.992866	-3.91843	-0.407685	2.03911	1.74006	-3.15346	5.03581	1.50917	0.183305	-1.33884	-3.91016	-0.296526	-0.162628	0.408035
-0.395741	-0.162943	-0.162943	-0.231501	-0.231501	-0.162943	-0.24705	-2.38454	-2.62563	-0.301973	-1.97691	-6.05384	-4.71017	-0.292081	-1.41424	4.36539	-3.22465	4.8894	0.39505	4.70305	-0.512858	1.63865	-1.32211	0.776398	-0.467725	0.453599	-0.224758	-1.058	1.0188	-3.03719	-0.535292	6.40013	0.217676	0.148681	0.217676	0.619751	-0.150725	0.307039	0.421777	3.07892	5.69473	-3.60992	7.53039	3.20177	0.182393	0.0780971	-1.69614	0.146309	0.68565	2.78521
-1.51598	0.23963	0.23963	-1.43517	-1.43517	0.23963	-0.0526703	-5.91312	0.512589	-0.0412253	-0.447449	-1.75986	-3.16261	-0.736914	-0.489827	9.37397	-2.69008	0.947935	0.0753527	13.3628	1.1967	1.6752	-0.58911	-0.469205	-2.96575	-0.209512	0.596193	0.921763	1.52074	-3.504	-0.591216	2.95424	-1.39785	0.422841	-1.39785	-1.45965	-0.701875	-1.59048	-0.0367764	3.75866	2.90488	-3.81663	7.32114	3.55795	0.896153	-0.693328	-4.29731	-0.552104	3.95464	1.60707
-0.640656	-0.065112	-0.065112	-2.28523	-2.28523	-0.065112	0.0936266	-1.6293	-1.81171	0.864044	-4.0074	-1.96302	-3.90259	-0.909446	0.338936	12.8345	-5.65296	0.845413	-0.909791	5.64252	-0.300619	1.72522	-0.113264	-0.489524	-1.23664	0.74641	0.119073	-0.456663	1.45958	-7.15001	-0.651724	7.45695	-0.411346	0.315561	-0.411346	-1.36096	-1.94778	-2.3286	0.225836	3.61063	1.84241	-0.84718	2.37661	2.01879	0.500612	-0.755077	-3.15884	-0.469834	4.18201	3.53969
-9.17045	-0.025407	-0.025407	-1.625	-1.625	-0.025407	-2.24005	-2.67422	-4.01609	2.58561	-1.67667	-9.67173	-3.25818	-0.178113	-0.0225384	10.869	-3.33875	1.78974	-1.43393	12.0491	1.79166	1.92317	-0.823269	-0.708967	-8.13445	0.693921	-1.06887	0.135624	1.62228	-12.42	-2.14343	1.96674	-1.211	0.21492	-1.211	-0.373119	-2.19607	-3.73048	-1.83381	2.38018	2.11493	-2.34635	9.00093	1.33224	-0.730292	-0.043991	-4.42327	-0.882659	6.03178	0.23149
-2.63664	0.553645	0.553645	-0.230315	-0.230315	0.553645	0.049314	-3.82811	-2.38716	-0.41775	-5.06714	-5.42432	-1.02741	-0.783373	-0.656744	13.5411	-3.31015	1.36866	-0.745623	9.85409	9.69159	4.54497	-0.770979	-1.22547	-3.71213	0.49422	-1.02576	-1.86664	2.05495	-7.4731	-1.172	3.82071	-0.52518	1.04108	-0.52518	-1.1121	-3.63443	-0.93229	-0.054787	1.30892	1.27242	-2.93641	6.73736	2.58269	-0.14886	-1.50437	-3.57546	-3.08238	3.76963	0.0454654
-1.23955	0.266093	0.266093	-0.608852	-0.608852	0.266093	-0.283208	-4.77191	-2.72125	-0.391347	-3.67289	-8.53604	-4.33205	0.295438	-0.75157	7.82417	-4.58565	1.30061	-0.76456	7.0425	4.05851	1.95847	-0.257187	-1.90487	-4.3836	0.766066	-0.495039	-0.805437	2.75333	-2.66974	-1.1125	4.65814	-0.922089	-0.745253	-0.922089	-2.39944	-1.48279	-0.807765	-0.309203	0.767251	0.998973	-2.49316	4.81346	1.30181	0.00839668	-1.1733	-3.67099	-1.65299	1.0401	-0.837202
-1.74135	1.32757	1.32757	-0.413019	-0.413019	1.32757	-0.948153	-4.3292	-4.60823	0.429989	-3.2431	-5.75301	-0.981721	0.0688608	0.505704	8.87774	-5.98315	0.759718	-2.81084	8.00308	0.95462	3.99894	-0.763671	-2.15139	-4.7603	1.37879	-1.24614	-0.975809	1.53003	-9.06503	-1.1228	4.7737	-0.194155	-0.0171809	-0.194155	-0.661271	0.00190432	-0.721604	-0.77894	3.1991	1.94956	-4.67783	3.5247	0.50173	-0.149509	-0.495335	-3.46241	-0.380104	0.371737	0.247898
-4.05834	0.307528	0.307528	-0.29872	-0.29872	0.307528	-0.0548451	-2.79248	-5.91225	-0.0146988	-1.03404	-3.9753	-4.64082	-1.16716	-0.70273	12.737	-3.76618	-0.188894	-0.313545	13.2375	5.92225	2.982	-0.973193	-1.11807	-2.87363	2.25823	-1.19576	0.0263025	4.63064	-1.28855	-1.15782	4.32787	-0.637075	-0.68715	-0.637075	-3.38157	-3.00171	-0.461292	-0.921464	4.05948	1.06843	-2.47097	5.56628	0.798789	-0.275711	-0.43708	-3.13457	0.806643	4.23602	0.304269
-3.30985	0.0733397	0.0733397	-0.306475	-0.306475	0.0733397	0.462917	-0.845573	-0.743414	-0.592258	-1.55599	-2.90267	-2.1795	-0.0681431	0.469034	11.3225	-5.6597	3.41167	-2.71453	8.62568	2.97298	2.84278	-0.932449	-1.8634	-7.8415	0.572506	-0.384009	-1.28696	1.47578	-4.33675	-0.852728	2.45892	0.561225	0.115026	0.561225	0.238768	-4.05168	-0.809048	0.0315064	4.59604	4.90359	-1.67603	1.73329	1.84362	0.105167	-1.81142	-3.84469	-0.159144	3.0239	0.474996
-2.20315	-0.242032	-0.242032	-0.625705	-0.625705	-0.242032	0.131832	-4.07278	-0.77338	-0.0474426	0.0843906	-2.14818	-2.56449	0.693702	-0.0468601	8.06667	-3.57074	3.07788	-0.735747	6.42736	0.0209213	2.29025	-0.710656	-0.195666	-1.73461	1.59656	-0.348391	-3.186	4.26111	-5.00003	-0.717696	2.57087	-2.82632	0.35001	-2.82632	-0.782936	-2.86294	-0.706368	-1.06959	1.14114	0.72798	-3.47276	2.41955	1.21169	0.0341331	-0.395866	-4.00019	-0.722513	8.64535	0.204022
-5.30395	2.03715	2.03715	-2.25781	-2.25781	2.03715	-0.665936	-1.0049	-4.83348	-0.97974	-0.869655	-6.23205	-5.32021	-0.655923	0.111273	14.3777	-5.91481	1.35422	-0.617683	10.6578	3.21711	3.28128	-1.33499	-1.48415	-4.1212	1.13698	-0.154547	0.918628	4.15711	-7.89804	-3.5729	3.77661	-0.855817	0.27998	-0.855817	-0.659534	-1.26746	-0.48329	-2.62681	2.36811	3.78396	-4.72818	3.76326	1.20877	0.483827	-1.98728	-4.03081	-1.17966	4.06113	1.30029
-6.32427	0.810772	0.810772	-2.21152	-2.21152	0.810772	-0.438716	-1.75649	-2.22324	0.160705	-3.05987	-3.56521	-3.15605	0.0565816	-1.33727	13.8682	-7.18688	3.24736	-1.74115	12.8178	-0.189939	0.640078	-1.39608	-0.519643	-2.93697	1.03331	-1.18956	2.00422	2.4067	-4.55462	-1.74595	3.40088	-0.101531	0.0405206	-0.101531	-2.79398	-1.23978	-3.39188	-0.736736	4.40224	3.92256	-3.5839	2.26298	1.19623	-0.363294	-1.04033	-3.96651	-0.37724	2.16849	1.23587
-2.43726	0.490032	0.490032	-0.638542	-0.638542	0.490032	-1.08303	-3.28103	-0.803146	0.607526	-0.862506	-5.25896	-7.92511	-0.0753783	0.0502592	12.2956	-5.51331	0.747907	-0.626934	6.54515	6.75173	2.45591	-1.00511	-1.03094	-3.93662	1.757	-0.475355	0.18422	2.34082	-6.22324	-0.56486	3.67409	-1.21304	-0.0869186	-1.21304	-0.50965	-2.17057	-0.806165	-1.46522	2.98399	1.11207	-1.72399	1.97292	2.99892	-0.305243	-1.28872	-3.64836	-0.100637	8.71942	1.1175
-0.150093	1.12454	1.12454	0.204133	0.204133	1.12454	-0.574471	-2.46118	-6.28214	0.527576	-2.20556	-4.31732	-9.25248	-1.53004	0.113242	9.1753	-3.68571	3.75957	0.161729	9.47715	0.733855	0.997884	-0.183541	-0.239977	-3.97179	2.15088	0.906467	1.36403	1.59956	-4.76424	-0.314026	3.19622	-0.553357	0.432885	-0.553357	-0.408244	1.61326	0.00660467	-0.412762	3.37911	2.40181	-1.18934	5.46238	0.235823	0.814034	-0.0215401	-5.42543	0.13486	5.43321	-0.355118
-1.84004	-0.202987	-0.202987	0.400319	0.400319	-0.202987	0.0174661	-0.515259	-1.99748	2.01637	-0.960028	-5.80403	-3.24851	-3.03666	-0.43205	11.487	-5.25684	2.04992	0.319571	6.34236	-0.73686	2.10042	-0.0854492	-0.434367	-1.49852	0.668183	-0.77484	-0.182971	0.934915	-1.91787	-0.861452	2.73221	-0.844943	1.92658	-0.844943	-1.86681	-1.85832	0.0421666	-0.326769	4.65965	2.01843	-4.53477	3.40265	2.80921	0.149084	-0.0709776	-3.38246	-1.03951	4.25878	0.247624
-2.26549	-0.282659	-0.282659	-1.37574	-1.37574	-0.282659	-1.21708	-6.22734	-3.01266	-0.145606	-0.694281	-2.00286	-3.20556	-0.470252	-0.841634	18.4113	-2.33816	1.61015	-1.43988	9.82798	-0.735673	1.15641	-1.44037	-0.53543	-1.2418	2.47238	-0.366496	-3.20154	1.16831	-3.96981	-2.23687	4.51809	-0.604459	-1.63131	-0.604459	-1.37336	-0.802402	-2.06813	-1.52269	0.213132	3.01375	-2.16183	3.18474	0.955016	-0.105015	-0.0432441	-3.67013	-0.66969	2.14398	-0.0289305
-1.35389	0.640876	0.640876	0.764977	0.764977	0.640876	-1.13803	0.0836308	-3.99802	-0.739424	-0.976155	-1.76639	-2.33517	0.203279	0.430275	4.43553	-0.658537	5.31623	-0.337393	0.200298	-5.77273	1.85187	-0.391439	-0.488348	-3.011	0.107905	0.502885	-0.134635	1.68818	-3.68957	0.169117	0.815026	-1.35521	0.383773	-1.35521	0.531107	-0.301769	-0.492219	0.726152	2.78507	2.36675	-0.758397	1.18757	0.701542	0.201967	-0.894863	-2.25314	-0.393341	0.019255	0.696915
-3.46511	-0.497065	-0.497065	-2.39155	-2.39155	-0.497065	-1.13978	-2.7037	-2.58919	-1.06181	-1.51879	-4.61266	-1.48391	-0.937853	-2.46991	16.4304	-2.00131	6.16867	-0.877112	7.6794	-0.320189	3.57045	-1.66229	-0.245743	-3.47773	0.524014	-0.127138	0.372958	4.49345	-2.73655	-1.78592	3.53863	-1.09912	1.2182	-1.09912	-0.873813	0.360358	-1.82183	0.329214	5.55559	3.34231	-3.07837	2.37284	0.509538	2.72082	-0.959736	-4.75097	0.0953963	-0.00606915	-0.0531747
-9.04449	0.46277	0.46277	-2.93419	-2.93419	0.46277	-0.852079	-4.01849	-0.484318	0.0750029	-3.25573	-7.24396	-6.11191	0.0815378	-1.57377	16.3691	-8.06136	-0.181481	-1.79008	15.7949	7.67784	4.71371	-3.44518	-1.45039	-6.14215	0.749302	-1.32707	-0.0336783	3.44062	-10.3096	-5.24163	3.86968	-0.187323	0.300261	-0.187323	-1.82605	-1.20335	-3.4038	-2.24455	5.15928	3.06438	-5.93775	3.63751	1.83081	1.77123	-0.705493	-6.03765	-0.522398	6.28109	0.367485
-3.63255	0.791346	0.791346	-2.28628	-2.28628	0.791346	-1.34511	-5.35521	-2.94027	2.17197	-2.50358	-6.51614	-5.87147	-0.466285	-1.51118	14.4183	-2.10779	0.619624	-3.065	6.75472	1.32357	4.76226	-0.985479	-0.612083	-1.41758	1.61767	-0.0529284	0.0755966	3.94567	-9.34923	-1.67896	2.34546	-0.0548042	0.0993162	-0.0548042	-2.40505	-1.46933	0.0428073	-0.469682	3.89755	5.53687	-1.69616	4.5159	1.38317	-0.0476596	-3.76861	-2.7511	0.0922505	0.322572	-0.00135867
-1.11898	1.61713	1.61713	-1.79854	-1.79854	1.61713	-0.84997	-3.25778	-0.722975	-0.129718	0.0984923	-1.01827	-2.56114	0.544745	-0.269905	9.74438	-1.00413	7.97823	-0.591218	0.311809	-2.43417	2.46382	-0.515365	-0.358281	0.072417	0.522016	-0.197522	0.179042	1.46467	-1.62183	0.33326	0.314271	0.0228186	0.504895	0.0228186	-1.14751	-1.12702	-0.48389	2.10183	3.47354	0.894217	-2.28874	-0.0137048	3.73011	0.266693	0.839265	-1.33414	-0.259396	-0.55726	0.601907
-3.24371	0.360046	0.360046	-1.66625	-1.66625	0.360046	-0.65517	-3.98114	0.244961	2.31721	-1.84935	-6.45551	-2.55859	0.944221	-1.39259	10.8124	-3.53293	3.60939	-1.61199	2.54661	2.67885	0.996108	0.0375046	-0.360475	-1.29801	1.3718	-1.66036	0.177434	3.12635	-4.17793	-1.18518	2.26647	0.287763	1.36848	0.287763	-0.179506	-0.803765	-0.27651	-0.860819	0.490399	0.764453	-3.8779	2.11705	1.188	-0.106939	-0.761775	-3.70322	0.0183941	1.25387	0.351475
-4.4582	-0.00568071	-0.00568071	-0.99418	-0.99418	-0.00568071	0.0577084	-3.12219	-3.18091	-0.278603	-1.53193	-2.26298	-7.56879	-1.55044	-1.23298	8.1566	-4.18488	4.51361	-0.822421	8.19785	0.457589	4.10326	-3.86784	-2.20763	-2.89264	1.60699	0.0226404	0.256772	3.27749	-5.42193	-1.3392	5.49424	0.595491	0.909375	0.595491	2.00803	-1.61107	-0.970173	-0.595072	2.21862	2.18618	-4.00753	8.50725	0.411394	-0.773979	-0.800928	-0.858234	-1.43622	6.28191	1.21138
-7.66972	1.44422	1.44422	-1.37942	-1.37942	1.44422	0.49531	-4.22806	-0.126563	0.271369	-0.654979	-6.30896	-7.61958	-1.1943	-0.838769	20.8303	-1.60603	1.22549	-1.97223	10.3783	5.48007	0.624813	-1.97298	-1.47833	-2.14261	0.116284	-0.626047	0.0423837	5.42054	-2.64478	-4.43573	1.3786	0.452046	0.744755	0.452046	-0.817193	-0.298063	-2.95341	-0.493679	6.12788	0.81353	-2.23128	5.43192	0.623381	-0.13929	-1.23593	-3.31041	-0.565948	5.5374	0.703779
-1.85264	-0.102554	-0.102554	-2.02002	-2.02002	-0.102554	-5.13674	-1.59839	-4.08112	0.861434	-1.38882	-3.42613	-4.41514	-0.818969	0.159458	15.3018	-3.75979	3.59269	-0.384493	6.2739	4.16888	3.56078	-0.47071	-0.97922	-2.56141	0.123731	0.00313573	-0.579541	3.41009	-3.41748	-0.417093	2.04104	-1.27442	0.421625	-1.27442	0.831778	-0.858536	-0.383513	-0.284257	2.12682	1.9392	-0.560065	7.293	0.268434	0.0579471	-0.943137	-6.0615	-3.90172	-1.29935	1.29726
-6.17713	0.838442	0.838442	-1.96177	-1.96177	0.838442	-1.02955	-1.16118	-13.2798	-0.238967	-1.21189	-6.83472	-3.67946	-0.888703	-0.382778	14.1361	-2.77631	2.10683	-1.3623	9.07496	5.76438	0.929438	-1.06582	-1.83555	-1.61707	1.23148	-0.78758	-1.90125	2.56562	-4.86113	-3.65003	1.96891	0.878846	-0.84376	0.878846	-2.14204	-3.15835	-1.20305	-0.633686	3.30371	0.609546	-6.22374	3.08135	3.50337	0.290385	-1.77441	-4.783	0.0261634	4.81227	1.43854
-5.25226	0.566149	0.566149	-1.2333	-1.2333	0.566149	-1.00032	-2.48392	-2.29878	0.421704	-3.52844	-5.6835	-3.99677	-0.742546	-0.265815	13.8564	-3.9909	1.94055	-1.22361	11.1131	3.62102	2.52847	-0.373652	-0.770609	-2.48691	4.20792	-0.512472	1.51928	0.891483	-7.32874	-1.06756	6.1742	-0.502591	-1.26969	-0.502591	-0.845737	-0.683279	-1.80178	-0.531416	8.19116	2.69102	-6.9544	6.6177	2.29974	1.79855	-2.74393	-3.31972	-0.245786	11.4961	0.213748
-2.25461	0.413087	0.413087	-2.52246	-2.52246	0.413087	-0.412885	-1.92584	-1.95345	0.79899	-0.961657	-2.51689	-8.73071	0.271585	-1.96904	16.041	-2.94124	1.75535	-0.763376	10.9314	1.80913	3.10154	-1.20221	-0.861171	-2.80839	0.493728	-2.51069	-0.313906	4.25743	-2.69271	-1.71183	3.15985	0.532534	-0.227893	0.532534	0.789329	-0.678141	-2.17674	-1.63429	6.31128	6.86361	-1.381	6.30253	1.89266	-0.448601	-0.271664	-3.25475	0.0728038	4.02736	-0.705503
-7.33777	0.840024	0.840024	-0.866631	-0.866631	0.840024	-1.23064	-4.87618	-1.85955	1.81298	-0.52743	-1.47159	-4.27412	-0.0316072	-0.629876	9.72908	-2.84392	1.66982	-3.87205	10.296	-0.145584	0.745026	-1.12858	-0.512803	-0.214821	0.374394	-0.344131	2.08267	0.855886	-4.577	-1.50008	3.73094	0.488274	-0.447195	0.488274	0.968807	-1.64714	-1.58194	-1.00442	1.69405	2.35085	-1.22974	5.35367	2.64298	0.0856493	-0.179806	-6.40369	0.164341	3.78436	1.6496
-0.415304	0.660668	0.660668	-0.841221	-0.841221	0.660668	-1.16098	-5.53094	-2.09527	0.0829779	-1.12744	-4.06643	-2.96283	-1.11433	-0.379965	9.34758	-1.86062	2.20434	-1.15602	3.25713	0.40477	1.42383	-0.164764	-0.468987	-2.21686	0.0301867	-0.762938	-0.131807	3.49553	-2.78025	-1.00378	8.18437	-1.32659	1.23062	-1.32659	-0.11848	-3.94668	-0.700762	-0.366163	2.13173	2.13702	-6.61218	-0.335277	-0.502232	-0.392426	-0.200636	-3.02459	-0.545393	8.52716	0.197205
-1.74984	-0.235839	-0.235839	-0.298685	-0.298685	-0.235839	-1.58644	-1.1762	-6.29567	-0.4334	-1.08786	-3.68463	-6.07021	-0.249703	-1.31454	14.3793	-2.18217	0.0941937	-0.0598181	8.46923	3.10528	3.46151	-1.44693	-1.36954	-4.30019	2.58792	-0.410677	0.828441	3.47684	-3.84577	-1.1924	3.05583	-0.527108	1.4532	-0.527108	-1.90227	-0.27321	-2.49242	-1.04916	4.10586	3.01237	-1.3777	5.74811	1.06006	0.0131859	-0.451943	-3.70884	0.353181	3.75139	0.437407
-3.62355	-0.00147995	-0.00147995	-1.84532	-1.84532	-0.00147995	-1.31774	-3.43737	-2.07508	-0.9632	-1.60673	-4.43656	-3.40939	0.476781	-0.905332	5.61039	-1.32618	1.4906	-1.06364	5.80964	-0.799975	2.9038	-0.802768	1.18968	-1.0784	0.313683	-0.245225	0.0770726	2.02027	-7.28497	-0.282083	3.26295	-0.370263	1.40706	-0.370263	-0.0437325	-0.184522	-0.342601	-0.0720368	3.7351	-0.131134	-3.02251	4.94396	1.80969	-0.950159	-0.779166	-1.76431	2.56747	1.75738	0.751823
-1.99516	0.696471	0.696471	-0.300589	-0.300589	0.696471	-0.532861	-3.59555	-2.04934	0.288036	-1.00177	-3.43777	-4.80897	-0.771289	0.143324	12.7753	-5.43936	-0.097029	-1.00948	6.35568	-0.425121	1.61062	-1.20794	-2.63576	-6.74493	0.118906	0.394385	1.22712	1.42042	-7.45281	-4.13758	4.07091	-0.336751	2.96507	-0.336751	-0.963401	-2.34706	-1.8131	-0.710732	3.56086	3.50504	-6.88611	2.97498	0.704534	-0.198132	0.0271257	-4.8946	-0.723686	4.09702	1.11064
-8.88722	0.519158	0.519158	-1.59433	-1.59433	0.519158	-2.04954	-5.15074	2.98118	0.0035693	-1.01844	-5.80665	-7.40618	-1.10595	-2.42883	12.5818	-4.25183	6.49305	-0.480889	11.8595	0.235309	5.57395	-2.68504	-0.79588	-4.23068	-0.0939607	-0.363581	-1.31757	4.62509	-5.96449	-2.51892	7.07264	-2.56705	-0.0606606	-2.56705	2.016	-0.0708918	-1.86679	-0.618563	4.75975	2.60992	-3.08988	5.7289	0.664928	-0.0282423	-0.162445	-6.20708	-0.669542	5.8997	-0.819021
-2.26362	1.41239	1.41239	-3.33577	-3.33577	1.41239	-0.338532	-2.68347	0.109978	-0.470138	0.0611619	-4.30343	-2.8941	-0.278445	-0.986167	2.82141	-0.604838	0.971181	0.573806	1.55778	-2.28519	4.59173	-1.76654	0.436174	-1.2769	1.98323	-1.086	-0.407507	0.425512	-7.31425	-1.96654	4.06408	0.0893493	0.246742	0.0893493	-0.0168633	-2.32312	0.10408	-0.260733	0.705355	1.91827	-4.66266	0.0530732	0.559166	0.0441694	-0.907634	-1.45446	0.826786	-0.0581197	1.98597
[truncated: 39 more rows]
[truncated: 175 more columns]

## Sheet: B_miRNA_anno
miRNA	miRNA_id	HGNC_gene_symbol	target_site
[truncated: 225 more rows]

## Sheet: C_Cell_anno
cell_id	time_point	umap_1	umap_2
[truncated: 913 more rows]
